# Supplementary material for: Molecular basis of fatty acid taste in Drosophila
Source: eLife. 2017 Dec 12;6:e30115. doi: 10.7554/eLife.30115 (PMC5747521; doi:10.7554/eLife.30115)
Supplement: Figure 3—source data 1. — (A) PER responses of IR25a mutant flies to fatty acids. (B) PER responses of IR76b mutant flies to fatty acids. (C and D) PER responses to fatty acids of IR25a (C) or IR76b (D) mutant flies with UAS-IR25a or UAS-IR76b transgenes, respectively, under the control of Gr64f-GAL4. [file elife-30115-fig3-data1.xlsx]

## Sheet: Figure 3(A)
Figure 3-Source Data 1.
(A) PER responses of IR25a mutant flies to fatty acids.
Genotype	1% Hexanoic acid	1% Octanoic acid	1% Linoleic acid	100 mM Sucrose		Genotype	1% Hexanoic acid	1% Octanoic acid	1% Linoleic acid	100 mM Sucrose		Genotype	1% Hexanoic acid	1% Octanoic acid	1% Linoleic acid	100 mM Sucrose		Genotype	1% Hexanoic acid	1% Octanoic acid	1% Linoleic acid	100 mM Sucrose		Genotype	1% Hexanoic acid	1% Octanoic acid	1% Linoleic acid	100 mM Sucrose
w1118	33.33	100	66.66	66.66		IR25a1/IR25a1	0	0	100	100		IR25a1 IR25a-GAL4/IR25a1	0	0	0	0		IR25a1 UAS-IR25a/IR25a1	0	0	0	0		IR25a1 IR25a-GAL4/IR25a1 UAS-IR25a	0	33.33	66.66	33.33
w1118	33.33	100	100	66.66		IR25a1/IR25a1	0	33.33	66.66	100		IR25a1 IR25a-GAL4/IR25a1	0	0	0	0		IR25a1 UAS-IR25a/IR25a1	0	33.33	0	33.33		IR25a1 IR25a-GAL4/IR25a1 UAS-IR25a	66.66	66.66	33.33	100
w1118	33.33	0	0	100		IR25a1/IR25a1	66.66	66.66	0	33.33		IR25a1 IR25a-GAL4/IR25a1	0	0	0	0		IR25a1 UAS-IR25a/IR25a1	0	0	0	33.33		IR25a1 IR25a-GAL4/IR25a1 UAS-IR25a	0	0	0	0
w1118	33.33	0	33.33	100		IR25a1/IR25a1	0	0	0	33.33		IR25a1 IR25a-GAL4/IR25a1	0	0	0	33.33		IR25a1 UAS-IR25a/IR25a1	0	0	33.33	33.33		IR25a1 IR25a-GAL4/IR25a1 UAS-IR25a	66.66	0	0	33.33
w1118	0	0	0	66.66		IR25a1/IR25a1	0	0	0	100		IR25a1 IR25a-GAL4/IR25a1	0	0	0	66.66		IR25a1 UAS-IR25a/IR25a1	0	0	0	33.33		IR25a1 IR25a-GAL4/IR25a1 UAS-IR25a	66.66	0	0	0
w1118	0	33.33	33.33	0		IR25a1/IR25a1	0	0	0	66.66		IR25a1 IR25a-GAL4/IR25a1	0	0	0	66.66		IR25a1 UAS-IR25a/IR25a1	0	0	0	0		IR25a1 IR25a-GAL4/IR25a1 UAS-IR25a	0	0	0	0
w1118	100	100	100	100		IR25a1/IR25a1	0	0	0	0		IR25a1 IR25a-GAL4/IR25a1	0	0	0	33.33		IR25a1 UAS-IR25a/IR25a1	0	0	0	100		IR25a1 IR25a-GAL4/IR25a1 UAS-IR25a	100	100	33.33	100
w1118	100	100	100	100		IR25a1/IR25a1	0	0	0	100		IR25a1 IR25a-GAL4/IR25a1	0	0	0	66.66		IR25a1 UAS-IR25a/IR25a1	0	0	0	0		IR25a1 IR25a-GAL4/IR25a1 UAS-IR25a	0	33.33	0	33.33
w1118	66.66	100	100	100		IR25a1/IR25a1	0	0	0	66.66		IR25a1 IR25a-GAL4/IR25a1	0	0	0	33.33		IR25a1 UAS-IR25a/IR25a1	0	0	0	33.33		IR25a1 IR25a-GAL4/IR25a1 UAS-IR25a	100	33.33	0	100
w1118	100	66.66	66.66	100		IR25a1/IR25a1	0	0	33.33	100		IR25a1 IR25a-GAL4/IR25a1	0	0	0	66.66		IR25a1 UAS-IR25a/IR25a1	0	0	0	66.66		IR25a1 IR25a-GAL4/IR25a1 UAS-IR25a	66.66	100	0	100
w1118	66.66	100	33.33	66.66		IR25a1/IR25a1	0	0	0	33.33		IR25a1 IR25a-GAL4/IR25a1	0	0	0	0		IR25a1 UAS-IR25a/IR25a1	33.33	0	0	66.66		IR25a1 IR25a-GAL4/IR25a1 UAS-IR25a	33.33	66.66	66.66	100
w1118	33.33	66.66	33.33	100		IR25a1/IR25a1	0	0	0	100		IR25a1 IR25a-GAL4/IR25a1	0	0	0	0		IR25a1 UAS-IR25a/IR25a1	0	0	0	66.66		IR25a1 IR25a-GAL4/IR25a1 UAS-IR25a	0	66.66	66.66	100
w1118	66.66	100	33.33	100		IR25a1/IR25a1	33.33	0	0	100		IR25a1 IR25a-GAL4/IR25a1	0	0	0	0		IR25a1 UAS-IR25a/IR25a1	0	0	0	66.66		IR25a1 IR25a-GAL4/IR25a1 UAS-IR25a	66.66	0	0	0
w1118	66.66	100	66.66	100		IR25a1/IR25a1	0	0	0	66.66		IR25a1 IR25a-GAL4/IR25a1	0	0	0	66.66		IR25a1 UAS-IR25a/IR25a1	0	0	0	0		IR25a1 IR25a-GAL4/IR25a1 UAS-IR25a	0	66.66	66.66	66.66
w1118	0	33.33	0	0		IR25a1/IR25a1	0	0	0	100		IR25a1 IR25a-GAL4/IR25a1	0	0	0	0		IR25a1 UAS-IR25a/IR25a1	0	33.33	0	100		IR25a1 IR25a-GAL4/IR25a1 UAS-IR25a	0	0	0	0
w1118	0	66.66	0	66.66		IR25a1/IR25a1	0	0	0	66.66		IR25a1 IR25a-GAL4/IR25a1	0	0	0	33.33		IR25a1 UAS-IR25a/IR25a1	0	0	0	66.66		IR25a1 IR25a-GAL4/IR25a1 UAS-IR25a	100	0	0	33.33
w1118	33.33	33.33	0	33.33		IR25a1/IR25a1	0	0	0	0		IR25a1 IR25a-GAL4/IR25a1	0	0	0	33.33		IR25a1 UAS-IR25a/IR25a1	0	33.33	0	100		IR25a1 IR25a-GAL4/IR25a1 UAS-IR25a	33.33	33.33	33.33	0
w1118	100	0	33.33	100		IR25a1/IR25a1	33.33	0	33.33	66.66		IR25a1 IR25a-GAL4/IR25a1	0	0	0	33.33		IR25a1 UAS-IR25a/IR25a1	0	0	0	0		IR25a1 IR25a-GAL4/IR25a1 UAS-IR25a	100	100	100	100
w1118	0	66.66	66.66	33.33		IR25a1/IR25a1	0	0	0	66.66		IR25a1 IR25a-GAL4/IR25a1	0	0	0	0		IR25a1 UAS-IR25a/IR25a1	0	0	33.33	0		IR25a1 IR25a-GAL4/IR25a1 UAS-IR25a	100	100	33.33	33.33
w1118	66.66	66.66	66.66	100		IR25a1/IR25a1	0	0	0	100		IR25a1 IR25a-GAL4/IR25a1	0	0	0	0		IR25a1 UAS-IR25a/IR25a1	0	0	33.33	66.66		IR25a1 IR25a-GAL4/IR25a1 UAS-IR25a	100	0	0	66.66
w1118	100	66.66	33.33	100		IR25a1/IR25a1	0	0	0	100		IR25a1 IR25a-GAL4/IR25a1	0	0	33.33	0		IR25a1 UAS-IR25a/IR25a1	33.33	0	0	0		IR25a1 IR25a-GAL4/IR25a1 UAS-IR25a	66.66	100	66.66	100
w1118	100	100	66.66	100		IR25a1/IR25a1	0	33.33	33.33	0		IR25a1 IR25a-GAL4/IR25a1	33.33	0	0	100		IR25a1 UAS-IR25a/IR25a1	0	0	0	33.33		IR25a1 IR25a-GAL4/IR25a1 UAS-IR25a	100	100	0	100
w1118	0	0	0	33.33		IR25a1/IR25a1	0	0	0	100		IR25a1 IR25a-GAL4/IR25a1	0	0	0	0		IR25a1 UAS-IR25a/IR25a1	0	0	0	66.66		IR25a1 IR25a-GAL4/IR25a1 UAS-IR25a	33.33	33.33	0	66.66
w1118	100	100	0	100		IR25a1/IR25a1	0	33.33	100	100		IR25a1 IR25a-GAL4/IR25a1	0	0	0	33.33		IR25a1 UAS-IR25a/IR25a1	0	0	0	0		IR25a1 IR25a-GAL4/IR25a1 UAS-IR25a	100	100	66.66	100
w1118	66.66	100	0	33.33		IR25a1/IR25a1	33.33	0	0	100		IR25a1 IR25a-GAL4/IR25a1	0	0	0	33.33		IR25a1 UAS-IR25a/IR25a1	0	0	66.66	100		IR25a1 IR25a-GAL4/IR25a1 UAS-IR25a	33.33	0	0	66.66
w1118	100	33.33	0	66.66		IR25a1/IR25a1	0	0	0	100		IR25a1 IR25a-GAL4/IR25a1	0	33.33	0	0		IR25a1 UAS-IR25a/IR25a1	0	0	0	33.33		IR25a1 IR25a-GAL4/IR25a1 UAS-IR25a	33.33	100	33.33	66.66
w1118	0	66.66	33.33	66.66		IR25a1/IR25a1	0	0	0	100		IR25a1 IR25a-GAL4/IR25a1	0	33.33	0	0		IR25a1 UAS-IR25a/IR25a1	0	33.33	0	33.33		IR25a1 IR25a-GAL4/IR25a1 UAS-IR25a	33.33	33.33	66.66	33.33
w1118	100	100	100	66.66		IR25a1/IR25a1	0	33.33	0	100		IR25a1 IR25a-GAL4/IR25a1	66.66	33.33	33.33	100		IR25a1 UAS-IR25a/IR25a1	0	0	0	0		IR25a1 IR25a-GAL4/IR25a1 UAS-IR25a	33.33	33.33	0	0
w1118	66.66	33.33	0	33.33		IR25a1/IR25a1	0	66.66	0	100		IR25a1 IR25a-GAL4/IR25a1	0	0	0	66.66		IR25a1 UAS-IR25a/IR25a1	33.33	0	0	0		IR25a1 IR25a-GAL4/IR25a1 UAS-IR25a	33.33	100	33.33	100
w1118	0	0	33.33	0		IR25a1/IR25a1	0	0	0	33.33		IR25a1 IR25a-GAL4/IR25a1	0	0	33.33	100		IR25a1 UAS-IR25a/IR25a1	0	0	0	66.66		IR25a1 IR25a-GAL4/IR25a1 UAS-IR25a	66.66	100	66.66	33.33
w1118	0	0	0	33.33		IR25a1/IR25a1	0	0	0	33.33		IR25a1 IR25a-GAL4/IR25a1	0	0	0	0		IR25a1 UAS-IR25a/IR25a1	100	33.33	0	100		IR25a1 IR25a-GAL4/IR25a1 UAS-IR25a	66.66	33.33	0	100
w1118	0	0	33.33	0		IR25a1/IR25a1	0	0	33.33	100		IR25a1 IR25a-GAL4/IR25a1	0	0	0	0		IR25a1 UAS-IR25a/IR25a1	0	0	0	0		IR25a1 IR25a-GAL4/IR25a1 UAS-IR25a	100	66.66	0	100
w1118	66.66	66.66	100	100		IR25a1/IR25a1	0	0	66.66	100		IR25a1 IR25a-GAL4/IR25a1	0	0	0	33.33		IR25a1 UAS-IR25a/IR25a1	0	0	0	0		IR25a1 IR25a-GAL4/IR25a1 UAS-IR25a	33.33	66.66	66.66	66.66
w1118	0	0	0	100		IR25a1/IR25a1	0	0	0	100		IR25a1 IR25a-GAL4/IR25a1	0	33.33	0	0		IR25a1 UAS-IR25a/IR25a1	0	0	0	66.66		IR25a1 IR25a-GAL4/IR25a1 UAS-IR25a	66.66	66.66	100	100
w1118	66.66	66.66	33.33	66.66		IR25a1/IR25a1	0	0	66.66	100		IR25a1 IR25a-GAL4/IR25a1	0	0	0	33.33		IR25a1 UAS-IR25a/IR25a1	0	0	33.33	33.33		IR25a1 IR25a-GAL4/IR25a1 UAS-IR25a	66.66	66.66	33.33	0
w1118	66.66	66.66	66.66	66.66		IR25a1/IR25a1	33.33	0	0	100		IR25a1 IR25a-GAL4/IR25a1	33.33	0	0	100		IR25a1 UAS-IR25a/IR25a1	0	0	0	100		IR25a1 IR25a-GAL4/IR25a1 UAS-IR25a	33.33	33.33	0	100
w1118	66.66	100	66.66	100		IR25a1/IR25a1	33.33	0	0	100		IR25a1 IR25a-GAL4/IR25a1	0	0	0	0		IR25a1 UAS-IR25a/IR25a1	33.33	33.33	33.33	100		IR25a1 IR25a-GAL4/IR25a1 UAS-IR25a	0	0	0	0
w1118	0	100	66.66	100		IR25a1/IR25a1	0	0	0	100		IR25a1 IR25a-GAL4/IR25a1	0	0	0	66.66		IR25a1 UAS-IR25a/IR25a1	0	0	0	66.66		IR25a1 IR25a-GAL4/IR25a1 UAS-IR25a	0	0	0	66.66
w1118	66.66	100	33.33	0		IR25a1/IR25a1	0	33.33	0	100		IR25a1 IR25a-GAL4/IR25a1	0	0	0	100		IR25a1 UAS-IR25a/IR25a1	0	33.33	0	66.66		IR25a1 IR25a-GAL4/IR25a1 UAS-IR25a	100	100	0	100
w1118	0	0	0	66.66		IR25a1/IR25a1	66.66	33.33	0	100		IR25a1 IR25a-GAL4/IR25a1	33.33	66.66	0	100		IR25a1 UAS-IR25a/IR25a1	0	0	0	100		IR25a1 IR25a-GAL4/IR25a1 UAS-IR25a	100	100	0	66.66
w1118	33.33	33.33	0	66.66		IR25a1/IR25a1	0	33.33	66.66	100		IR25a1 IR25a-GAL4/IR25a1	0	0	0	100		IR25a1 UAS-IR25a/IR25a1	0	0	0	100		IR25a1 IR25a-GAL4/IR25a1 UAS-IR25a	33.33	100	66.66	66.66
w1118	100	100	100	100		IR25a1/IR25a1	0	66.66	33.33	100		IR25a1 IR25a-GAL4/IR25a1	33.33	66.66	66.66	33.33		IR25a1 UAS-IR25a/IR25a1	0	0	0	0		IR25a1 IR25a-GAL4/IR25a1 UAS-IR25a	33.33	100	100	100
w1118	66.66	33.33	33.33	100		IR25a1/IR25a1	0	0	0	66.66		IR25a1 IR25a-GAL4/IR25a1	66.66	0	0	100		IR25a1 UAS-IR25a/IR25a1	0	0	0	0		IR25a1 IR25a-GAL4/IR25a1 UAS-IR25a	0	33.33	66.66	66.66
w1118	66.66	100	100	100		IR25a1/IR25a1	33.33	33.33	100	100		IR25a1 IR25a-GAL4/IR25a1	0	0	0	66.66		IR25a1 UAS-IR25a/IR25a1	0	0	0	100		IR25a1 IR25a-GAL4/IR25a1 UAS-IR25a	0	0	33.33	33.33
w1118	100	100	100	100		IR25a1/IR25a1	0	0	0	66.66		IR25a1 IR25a-GAL4/IR25a1	0	0	0	100		IR25a1 UAS-IR25a/IR25a1	0	0	0	100		IR25a1 IR25a-GAL4/IR25a1 UAS-IR25a	33.33	66.66	0	66.66
w1118	100	33.33	33.33	33.33		IR25a1/IR25a1	0	0	0	33.33		IR25a1 IR25a-GAL4/IR25a1	0	0	0	66.66		IR25a1 UAS-IR25a/IR25a1	0	0	33.33	100		IR25a1 IR25a-GAL4/IR25a1 UAS-IR25a	66.66	0	0	66.66
w1118	100	33.33	66.66	33.33		IR25a1/IR25a1	0	0	0	66.66		IR25a1 IR25a-GAL4/IR25a1	0	0	0	66.66		IR25a1 UAS-IR25a/IR25a1	0	0	0	100		IR25a1 IR25a-GAL4/IR25a1 UAS-IR25a	100	33.33	0	100
w1118	33.33	0	100	0		IR25a1/IR25a1	0	0	0	100		IR25a1 IR25a-GAL4/IR25a1	0	0	0	100		IR25a1 UAS-IR25a/IR25a1	0	0	0	66.66		IR25a1 IR25a-GAL4/IR25a1 UAS-IR25a	100	33.33	0	66.66
w1118	0	66.66	33.33	100		IR25a1/IR25a1	0	0	0	100		IR25a1 IR25a-GAL4/IR25a1	0	0	0	0		IR25a1 UAS-IR25a/IR25a1	0	0	0	33.33		IR25a1 IR25a-GAL4/IR25a1 UAS-IR25a	66.66	33.33	0	66.66
w1118	100	100	100	100		IR25a1/IR25a1	0	0	0	66.66		IR25a1 IR25a-GAL4/IR25a1	0	0	0	100		IR25a1 UAS-IR25a/IR25a1	0	0	0	66.66		IR25a1 IR25a-GAL4/IR25a1 UAS-IR25a	66.66	66.66	33.33	33.33
w1118	66.66	33.33	33.33	100		IR25a1/IR25a1	0	0	0	100		IR25a1 IR25a-GAL4/IR25a1	66.66	66.66	100	100		IR25a1 UAS-IR25a/IR25a1	0	0	0	0		IR25a1 IR25a-GAL4/IR25a1 UAS-IR25a	33.33	0	0	0
w1118	100	100	100	100		IR25a1/IR25a1	33.33	66.66	0	100		IR25a1 IR25a-GAL4/IR25a1	0	0	0	33.33		IR25a1 UAS-IR25a/IR25a1	0	33.33	0	66.66		IR25a1 IR25a-GAL4/IR25a1 UAS-IR25a	33.33	33.33	33.33	100
w1118	66.66	66.66	0	66.66								IR25a1 IR25a-GAL4/IR25a1	0	0	0	66.66		IR25a1 UAS-IR25a/IR25a1	0	0	33.33	0		IR25a1 IR25a-GAL4/IR25a1 UAS-IR25a	33.33	33.33	0	66.66
																		IR25a1 UAS-IR25a/IR25a1	66.66	0	66.66	100		IR25a1 IR25a-GAL4/IR25a1 UAS-IR25a	33.33	33.33	0	33.33
																		IR25a1 UAS-IR25a/IR25a1	0	0	0	33.33		IR25a1 IR25a-GAL4/IR25a1 UAS-IR25a	0	0	33.33	100
																		IR25a1 UAS-IR25a/IR25a1	0	0	0	0		IR25a1 IR25a-GAL4/IR25a1 UAS-IR25a	0	0	0	33.33
																		IR25a1 UAS-IR25a/IR25a1	0	0	0	66.66		IR25a1 IR25a-GAL4/IR25a1 UAS-IR25a	100	33.33	100	0
																								IR25a1 IR25a-GAL4/IR25a1 UAS-IR25a	100	66.66	0	0
																								IR25a1 IR25a-GAL4/IR25a1 UAS-IR25a	100	66.66	33.33	0
																								IR25a1 IR25a-GAL4/IR25a1 UAS-IR25a	0	33.33	0	66.66
																								IR25a1 IR25a-GAL4/IR25a1 UAS-IR25a	66.66	33.33	0	33.33
																								IR25a1 IR25a-GAL4/IR25a1 UAS-IR25a	100	33.33	0	66.66
																								IR25a1 IR25a-GAL4/IR25a1 UAS-IR25a	0	0	0	33.33
																								IR25a1 IR25a-GAL4/IR25a1 UAS-IR25a	0	0	0	66.66
																								IR25a1 IR25a-GAL4/IR25a1 UAS-IR25a	100	66.66	100	100
																								IR25a1 IR25a-GAL4/IR25a1 UAS-IR25a	33.33	33.33	0	100
																								IR25a1 IR25a-GAL4/IR25a1 UAS-IR25a	66.66	66.66	100	100
																								IR25a1 IR25a-GAL4/IR25a1 UAS-IR25a	0	33.33	0	33.33
																								IR25a1 IR25a-GAL4/IR25a1 UAS-IR25a	66.66	33.33	0	66.66
																								IR25a1 IR25a-GAL4/IR25a1 UAS-IR25a	33.33	66.66	100	100
																								IR25a1 IR25a-GAL4/IR25a1 UAS-IR25a	0	33.33	33.33	33.33
																								IR25a1 IR25a-GAL4/IR25a1 UAS-IR25a	33.33	33.33	33.33	0
																								IR25a1 IR25a-GAL4/IR25a1 UAS-IR25a	0	0	0	33.33
																								IR25a1 IR25a-GAL4/IR25a1 UAS-IR25a	66.66	33.33	0	66.66
																								IR25a1 IR25a-GAL4/IR25a1 UAS-IR25a	100	33.33	33.33	100
																								IR25a1 IR25a-GAL4/IR25a1 UAS-IR25a	33.33	33.33	0	66.66
																								IR25a1 IR25a-GAL4/IR25a1 UAS-IR25a	33.33	33.33	33.33	0
																								IR25a1 IR25a-GAL4/IR25a1 UAS-IR25a	66.66	33.33	0	0
																								IR25a1 IR25a-GAL4/IR25a1 UAS-IR25a	0	0	66.66	100
																								IR25a1 IR25a-GAL4/IR25a1 UAS-IR25a	100	66.66	33.33	100
																								IR25a1 IR25a-GAL4/IR25a1 UAS-IR25a	0	66.66	0	33.33
																								IR25a1 IR25a-GAL4/IR25a1 UAS-IR25a	100	33.33	0	100
																								IR25a1 IR25a-GAL4/IR25a1 UAS-IR25a	100	100	66.66	66.66
																								IR25a1 IR25a-GAL4/IR25a1 UAS-IR25a	66.66	0	0	66.66
																								IR25a1 IR25a-GAL4/IR25a1 UAS-IR25a	33.33	33.33	0	33.33
																								IR25a1 IR25a-GAL4/IR25a1 UAS-IR25a	100	100	0	33.33
																								IR25a1 IR25a-GAL4/IR25a1 UAS-IR25a	0	0	0	0
																								IR25a1 IR25a-GAL4/IR25a1 UAS-IR25a	100	66.66	0	100
																								IR25a1 IR25a-GAL4/IR25a1 UAS-IR25a	66.66	100	66.66	66.66
																								IR25a1 IR25a-GAL4/IR25a1 UAS-IR25a	33.33	33.33	0	100
																								IR25a1 IR25a-GAL4/IR25a1 UAS-IR25a	33.33	100	33.33	100
																								IR25a1 IR25a-GAL4/IR25a1 UAS-IR25a	33.33	0	0	100
																								IR25a1 IR25a-GAL4/IR25a1 UAS-IR25a	100	100	33.33	66.66
																								IR25a1 IR25a-GAL4/IR25a1 UAS-IR25a	100	100	0	100
																								IR25a1 IR25a-GAL4/IR25a1 UAS-IR25a	66.66	0	0	100
																								IR25a1 IR25a-GAL4/IR25a1 UAS-IR25a	100	0	0	66.66
																								IR25a1 IR25a-GAL4/IR25a1 UAS-IR25a	100	100	66.66	33.33
																								IR25a1 IR25a-GAL4/IR25a1 UAS-IR25a	0	33.33	0	0
																								IR25a1 IR25a-GAL4/IR25a1 UAS-IR25a	100	66.66	0	100
																								IR25a1 IR25a-GAL4/IR25a1 UAS-IR25a	33.33	0	0	0
																								IR25a1 IR25a-GAL4/IR25a1 UAS-IR25a	33.33	33.33	33.33	100
																								IR25a1 IR25a-GAL4/IR25a1 UAS-IR25a	100	100	100	100
																								IR25a1 IR25a-GAL4/IR25a1 UAS-IR25a	100	100	0	100
																								IR25a1 IR25a-GAL4/IR25a1 UAS-IR25a	0	0	0	100
																								IR25a1 IR25a-GAL4/IR25a1 UAS-IR25a	0	0	0	33.33
																								IR25a1 IR25a-GAL4/IR25a1 UAS-IR25a	0	33.33	33.33	100
																								IR25a1 IR25a-GAL4/IR25a1 UAS-IR25a	0	33.33	0	66.66
																								IR25a1 IR25a-GAL4/IR25a1 UAS-IR25a	0	0	0	66.66
																								IR25a1 IR25a-GAL4/IR25a1 UAS-IR25a	0	0	0	66.66
																								IR25a1 IR25a-GAL4/IR25a1 UAS-IR25a	0	33.33	33.33	0
																								IR25a1 IR25a-GAL4/IR25a1 UAS-IR25a	33.33	66.66	0	100
																								IR25a1 IR25a-GAL4/IR25a1 UAS-IR25a	33.33	33.33	0	100
																								IR25a1 IR25a-GAL4/IR25a1 UAS-IR25a	33.33	100	66.66	100
																								IR25a1 IR25a-GAL4/IR25a1 UAS-IR25a	66.66	33.33	33.33	100
																								IR25a1 IR25a-GAL4/IR25a1 UAS-IR25a	0	0	33.33	100
																								IR25a1 IR25a-GAL4/IR25a1 UAS-IR25a	0	0	33.33	100

## Sheet: Figure 3(B)
Figure 3-Source Data 1.
(B) PER responses of IR76b mutant flies to fatty acids
Genotype	1% Hexanoic acid	1% Octanoic acid	1% Linoleic acid	100 mM Sucrose		Genotype	1% Hexanoic acid	1% Octanoic acid	1% Linoleic acid	100 mM Sucrose		Genotype	1% Hexanoic acid	1% Octanoic acid	1% Linoleic acid	100 mM Sucrose		Genotype	1% Hexanoic acid	1% Octanoic acid	1% Linoleic acid	100 mM Sucrose		Genotype	1% Hexanoic acid	1% Octanoic acid	1% Linoleic acid	100 mM Sucrose
w1118	33.33	100	66.66	66.66		IR76b1/IR76b1	0	0	0	100		IR76b-GAL4/+;IR76b1/IR76b1	0	0	33.33	100		UAS-IR76b/+;IR76b1/IR76b1	33.33	0	0	100		IR76b-GAL4/UAS-IR76b;IR76b1/IR76b1	66.66	33.33	66.66	100
w1118	33.33	100	100	66.66		IR76b1/IR76b1	0	0	0	100		IR76b-GAL4/+;IR76b1/IR76b1	66.66	100	0	100		UAS-IR76b/+;IR76b1/IR76b1	66.66	0	0	100		IR76b-GAL4/UAS-IR76b;IR76b1/IR76b1	66.66	33.33	33.33	100
w1118	33.33	0	0	100		IR76b1/IR76b1	0	33.33	100	100		IR76b-GAL4/+;IR76b1/IR76b1	100	33.33	66.66	100		UAS-IR76b/+;IR76b1/IR76b1	0	0	33.33	100		IR76b-GAL4/UAS-IR76b;IR76b1/IR76b1	0	66.66	0	100
w1118	33.33	0	33.33	100		IR76b1/IR76b1	66.66	0	0	100		IR76b-GAL4/+;IR76b1/IR76b1	0	0	0	100		UAS-IR76b/+;IR76b1/IR76b1	0	100	100	100		IR76b-GAL4/UAS-IR76b;IR76b1/IR76b1	100	100	33.33	100
w1118	0	0	0	66.66		IR76b1/IR76b1	0	33.33	0	100		IR76b-GAL4/+;IR76b1/IR76b1	33.33	66.66	0	100		UAS-IR76b/+;IR76b1/IR76b1	0	66.66	0	100		IR76b-GAL4/UAS-IR76b;IR76b1/IR76b1	100	100	0	100
w1118	0	33.33	33.33	0		IR76b1/IR76b1	0	0	0	100		IR76b-GAL4/+;IR76b1/IR76b1	0	33.33	0	100		UAS-IR76b/+;IR76b1/IR76b1	0	0	0	33.33		IR76b-GAL4/UAS-IR76b;IR76b1/IR76b1	33.33	100	0	100
w1118	100	100	100	100		IR76b1/IR76b1	0	0	0	100		IR76b-GAL4/+;IR76b1/IR76b1	0	33.33	0	100		UAS-IR76b/+;IR76b1/IR76b1	0	0	0	100		IR76b-GAL4/UAS-IR76b;IR76b1/IR76b1	66.66	66.66	66.66	100
w1118	100	100	100	100		IR76b1/IR76b1	33.33	0	0	100		IR76b-GAL4/+;IR76b1/IR76b1	0	33.33	0	100		UAS-IR76b/+;IR76b1/IR76b1	0	0	0	100		IR76b-GAL4/UAS-IR76b;IR76b1/IR76b1	33.33	0	33.33	100
w1118	66.66	100	100	100		IR76b1/IR76b1	0	0	0	66.66		IR76b-GAL4/+;IR76b1/IR76b1	0	0	0	100		UAS-IR76b/+;IR76b1/IR76b1	66.66	66.66	100	100		IR76b-GAL4/UAS-IR76b;IR76b1/IR76b1	66.66	66.66	0	100
w1118	100	66.66	66.66	100		IR76b1/IR76b1	0	0	0	66.66		IR76b-GAL4/+;IR76b1/IR76b1	0	0	0	100		UAS-IR76b/+;IR76b1/IR76b1	66.66	0	0	100		IR76b-GAL4/UAS-IR76b;IR76b1/IR76b1	0	0	0	100
w1118	66.66	100	33.33	66.66		IR76b1/IR76b1	0	0	0	66.66		IR76b-GAL4/+;IR76b1/IR76b1	0	0	100	33.33		UAS-IR76b/+;IR76b1/IR76b1	0	0	0	66.66		IR76b-GAL4/UAS-IR76b;IR76b1/IR76b1	33.33	0	0	100
w1118	33.33	66.66	33.33	100		IR76b1/IR76b1	33.33	33.33	0	33.33		IR76b-GAL4/+;IR76b1/IR76b1	0	0	0	100		UAS-IR76b/+;IR76b1/IR76b1	66.66	0	0	100		IR76b-GAL4/UAS-IR76b;IR76b1/IR76b1	66.66	0	0	100
w1118	66.66	100	33.33	100		IR76b1/IR76b1	66.66	0	0	100		IR76b-GAL4/+;IR76b1/IR76b1	0	0	0	66.66		UAS-IR76b/+;IR76b1/IR76b1	0	0	33.33	66.66		IR76b-GAL4/UAS-IR76b;IR76b1/IR76b1	66.66	100	66.66	100
w1118	66.66	100	66.66	100		IR76b1/IR76b1	0	33.33	0	100		IR76b-GAL4/+;IR76b1/IR76b1	0	0	0	66.66		UAS-IR76b/+;IR76b1/IR76b1	0	100	33.33	66.66		IR76b-GAL4/UAS-IR76b;IR76b1/IR76b1	100	100	100	100
w1118	0	33.33	0	0		IR76b1/IR76b1	33.33	33.33	0	100		IR76b-GAL4/+;IR76b1/IR76b1	0	0	0	100		UAS-IR76b/+;IR76b1/IR76b1	33.33	33.33	66.66	100		IR76b-GAL4/UAS-IR76b;IR76b1/IR76b1	66.66	66.66	100	100
w1118	0	66.66	0	66.66		IR76b1/IR76b1	0	0	0	100		IR76b-GAL4/+;IR76b1/IR76b1	66.66	33.33	100	100		UAS-IR76b/+;IR76b1/IR76b1	0	0	0	100		IR76b-GAL4/UAS-IR76b;IR76b1/IR76b1	0	100	0	100
w1118	33.33	33.33	0	33.33		IR76b1/IR76b1	0	33.33	0	66.66		IR76b-GAL4/+;IR76b1/IR76b1	0	0	0	100		UAS-IR76b/+;IR76b1/IR76b1	0	0	0	100		IR76b-GAL4/UAS-IR76b;IR76b1/IR76b1	66.66	0	33.33	100
w1118	100	0	33.33	100		IR76b1/IR76b1	0	33.33	0	66.66		IR76b-GAL4/+;IR76b1/IR76b1	0	33.33	0	100		UAS-IR76b/+;IR76b1/IR76b1	0	0	0	100		IR76b-GAL4/UAS-IR76b;IR76b1/IR76b1	0	100	66.66	100
w1118	0	66.66	66.66	33.33		IR76b1/IR76b1	0	0	0	100		IR76b-GAL4/+;IR76b1/IR76b1	0	66.66	0	100		UAS-IR76b/+;IR76b1/IR76b1	66.66	0	0	100		IR76b-GAL4/UAS-IR76b;IR76b1/IR76b1	0	100	0	66.66
w1118	66.66	66.66	66.66	100		IR76b1/IR76b1	0	0	0	100		IR76b-GAL4/+;IR76b1/IR76b1	0	0	0	100		UAS-IR76b/+;IR76b1/IR76b1	0	33.33	33.33	66.66		IR76b-GAL4/UAS-IR76b;IR76b1/IR76b1	0	66.66	33.33	100
w1118	100	66.66	33.33	100		IR76b1/IR76b1	33.33	100	100	100		IR76b-GAL4/+;IR76b1/IR76b1	0	0	0	100		UAS-IR76b/+;IR76b1/IR76b1	0	0	0	100		IR76b-GAL4/UAS-IR76b;IR76b1/IR76b1	0	0	66.66	100
w1118	100	100	66.66	100		IR76b1/IR76b1	0	0	0	66.66		IR76b-GAL4/+;IR76b1/IR76b1	0	0	0	100		UAS-IR76b/+;IR76b1/IR76b1	100	100	0	100		IR76b-GAL4/UAS-IR76b;IR76b1/IR76b1	33.33	33.33	100	100
w1118	0	0	0	33.33		IR76b1/IR76b1	0	0	0	100		IR76b-GAL4/+;IR76b1/IR76b1	33.33	0	100	100		UAS-IR76b/+;IR76b1/IR76b1	0	66.66	0	100		IR76b-GAL4/UAS-IR76b;IR76b1/IR76b1	0	33.33	100	100
w1118	100	100	0	100		IR76b1/IR76b1	0	0	0	100		IR76b-GAL4/+;IR76b1/IR76b1	0	66.66	0	100		UAS-IR76b/+;IR76b1/IR76b1	66.66	0	0	100		IR76b-GAL4/UAS-IR76b;IR76b1/IR76b1	100	100	100	100
w1118	66.66	100	0	33.33		IR76b1/IR76b1	66.66	0	0	100		IR76b-GAL4/+;IR76b1/IR76b1	0	0	66.66	66.66		UAS-IR76b/+;IR76b1/IR76b1	0	33.33	100	100		IR76b-GAL4/UAS-IR76b;IR76b1/IR76b1	100	100	0	100
w1118	100	33.33	0	66.66		IR76b1/IR76b1	0	0	33.33	100		IR76b-GAL4/+;IR76b1/IR76b1	0	0	33.33	66.66		UAS-IR76b/+;IR76b1/IR76b1	0	0	66.66	100		IR76b-GAL4/UAS-IR76b;IR76b1/IR76b1	100	100	33.33	100
w1118	0	66.66	33.33	66.66		IR76b1/IR76b1	0	0	0	100		IR76b-GAL4/+;IR76b1/IR76b1	33.33	0	0	100		UAS-IR76b/+;IR76b1/IR76b1	0	0	0	100		IR76b-GAL4/UAS-IR76b;IR76b1/IR76b1	100	100	0	100
w1118	100	100	100	66.66		IR76b1/IR76b1	33.33	0	0	100		IR76b-GAL4/+;IR76b1/IR76b1	0	0	0	100		UAS-IR76b/+;IR76b1/IR76b1	0	0	0	100		IR76b-GAL4/UAS-IR76b;IR76b1/IR76b1	66.66	0	0	100
w1118	66.66	33.33	0	33.33		IR76b1/IR76b1	66.66	0	0	100		IR76b-GAL4/+;IR76b1/IR76b1	33.33	0	0	100		UAS-IR76b/+;IR76b1/IR76b1	100	100	100	66.66		IR76b-GAL4/UAS-IR76b;IR76b1/IR76b1	0	0	0	100
w1118	0	0	33.33	0		IR76b1/IR76b1	0	0	0	66.66		IR76b-GAL4/+;IR76b1/IR76b1	33.33	33.33	33.33	100		UAS-IR76b/+;IR76b1/IR76b1	0	0	0	100		IR76b-GAL4/UAS-IR76b;IR76b1/IR76b1	100	66.66	0	100
w1118	0	0	0	33.33		IR76b1/IR76b1	0	0	33.33	100		IR76b-GAL4/+;IR76b1/IR76b1	0	0	33.33	100		UAS-IR76b/+;IR76b1/IR76b1	0	0	0	33.33		IR76b-GAL4/UAS-IR76b;IR76b1/IR76b1	66.66	33.33	100	100
w1118	0	0	33.33	0		IR76b1/IR76b1	33.33	0	0	100		IR76b-GAL4/+;IR76b1/IR76b1	100	0	33.33	100		UAS-IR76b/+;IR76b1/IR76b1	0	0	100	100		IR76b-GAL4/UAS-IR76b;IR76b1/IR76b1	66.66	33.33	0	100
w1118	66.66	66.66	100	100		IR76b1/IR76b1	0	0	0	100		IR76b-GAL4/+;IR76b1/IR76b1	33.33	0	100	100		UAS-IR76b/+;IR76b1/IR76b1	0	0	0	66.66		IR76b-GAL4/UAS-IR76b;IR76b1/IR76b1	0	33.33	33.33	100
w1118	0	0	0	100		IR76b1/IR76b1	66.66	33.33	100	100		IR76b-GAL4/+;IR76b1/IR76b1	0	0	0	0		UAS-IR76b/+;IR76b1/IR76b1	0	33.33	0	100		IR76b-GAL4/UAS-IR76b;IR76b1/IR76b1	33.33	33.33	100	66.66
w1118	66.66	66.66	33.33	66.66		IR76b1/IR76b1	33.33	33.33	66.66	100		IR76b-GAL4/+;IR76b1/IR76b1	33.33	66.66	33.33	100								IR76b-GAL4/UAS-IR76b;IR76b1/IR76b1	0	33.33	33.33	100
w1118	66.66	66.66	66.66	66.66		IR76b1/IR76b1	0	0	33.33	100		IR76b-GAL4/+;IR76b1/IR76b1	0	0	0	100								IR76b-GAL4/UAS-IR76b;IR76b1/IR76b1	66.66	66.66	0	66.66
w1118	66.66	100	66.66	100		IR76b1/IR76b1	0	0	33.33	66.66		IR76b-GAL4/+;IR76b1/IR76b1	0	33.33	0	100								IR76b-GAL4/UAS-IR76b;IR76b1/IR76b1	33.33	66.66	66.66	100
w1118	0	100	66.66	100		IR76b1/IR76b1	100	66.66	66.66	100		IR76b-GAL4/+;IR76b1/IR76b1	0	0	0	100								IR76b-GAL4/UAS-IR76b;IR76b1/IR76b1	33.33	33.33	66.66	100
w1118	66.66	100	33.33	0		IR76b1/IR76b1	0	0	0	100		IR76b-GAL4/+;IR76b1/IR76b1	0	66.66	0	66.66								IR76b-GAL4/UAS-IR76b;IR76b1/IR76b1	0	0	0	100
w1118	0	0	0	66.66		IR76b1/IR76b1	33.33	33.33	33.33	33.33		IR76b-GAL4/+;IR76b1/IR76b1	33.33	0	0	100								IR76b-GAL4/UAS-IR76b;IR76b1/IR76b1	100	0	66.66	100
w1118	33.33	33.33	0	66.66		IR76b1/IR76b1	0	0	0	100		IR76b-GAL4/+;IR76b1/IR76b1	0	0	0	100								IR76b-GAL4/UAS-IR76b;IR76b1/IR76b1	0	0	0	100
w1118	100	100	100	100		IR76b1/IR76b1	0	0	0	100		IR76b-GAL4/+;IR76b1/IR76b1	0	0	33.33	100								IR76b-GAL4/UAS-IR76b;IR76b1/IR76b1	33.33	33.33	33.33	100
w1118	66.66	33.33	33.33	100		IR76b1/IR76b1	66.66	66.66	0	100		IR76b-GAL4/+;IR76b1/IR76b1	0	0	0	100								IR76b-GAL4/UAS-IR76b;IR76b1/IR76b1	66.66	33.33	0	100
w1118	66.66	100	100	100		IR76b1/IR76b1	33.33	0	0	100		IR76b-GAL4/+;IR76b1/IR76b1	66.66	33.33	0	100								IR76b-GAL4/UAS-IR76b;IR76b1/IR76b1	0	66.66	100	100
w1118	100	100	100	100		IR76b1/IR76b1	33.33	33.33	0	100		IR76b-GAL4/+;IR76b1/IR76b1	33.33	33.33	33.33	100								IR76b-GAL4/UAS-IR76b;IR76b1/IR76b1	0	66.66	33.33	100
w1118	33.33	66.66	33.33	33.33		IR76b1/IR76b1	33.33	0	0	100		IR76b-GAL4/+;IR76b1/IR76b1	0	0	33.33	66.66
w1118	66.66	100	0	66.66		IR76b1/IR76b1	33.33	0	100	100
w1118	33.33	33.33	0	0		IR76b1/IR76b1	0	0	0	66.66
w1118	33.33	33.33	0	66.66		IR76b1/IR76b1	66.66	66.66	0	100
w1118	0	0	0	66.66		IR76b1/IR76b1	0	0	0	100
w1118	33.33	33.33	0	66.66		IR76b1/IR76b1	33.33	0	0	100
w1118	100	33.33	66.66	100		IR76b1/IR76b1	0	66.66	33.33	66.66
w1118	33.33	0	66.66	33.33		IR76b1/IR76b1	66.66	66.66	33.33	100
w1118	33.33	66.66	100	66.66		IR76b1/IR76b1	0	0	66.66	100
w1118	33.33	0	0	66.66
w1118	66.66	66.66	0	0
w1118	66.66	33.33	33.33	66.66
w1118	0	66.66	33.33	33.33
w1118	66.66	0	0	66.66
w1118	0	0	0	0
w1118	0	100	0	33.33
w1118	0	0	0	100
w1118	0	66.66	0	33.33
w1118	100	100	100	100
w1118	33.33	33.33	0	66.66
w1118	66.66	33.33	33.33	33.33
w1118	0	33.33	0	0
w1118	66.66	33.33	66.66	100
w1118	66.66	0	66.66	66.66
w1118	33.33	33.33	33.33	66.66
w1118	33.33	100	66.66	33.33
w1118	66.66	0	33.33	33.33
w1118	0	0	0	33.33
w1118	33.33	0	0	66.66
w1118	0	0	0	66.66
w1118	0	0	0	33.33
w1118	0	0	0	100
w1118	33.33	33.33	0	33.33
w1118	0	33.33	0	0
w1118	66.66	0	0	100
w1118	0	0	0	33.33
w1118	33.33	33.33	100	66.66
w1118	0	66.66	0	66.66
w1118	0	33.33	0	100
w1118	0	0	33.33	100
w1118	100	33.33	33.33	100
w1118	66.66	0	0	33.33
w1118	66.66	33.33	0	66.66
w1118	66.66	33.33	100	33.33
w1118	100	0	0	66.66
w1118	0	0	33.33	33.33
w1118	100	66.66	66.66	33.33
w1118	66.66	100	100	100
w1118	100	0	0	100
w1118	100	33.33	0	66.66
w1118	33.33	66.66	0	33.33
w1118	100	33.33	0	66.66
w1118	66.66	100	100	100
w1118	100	100	100	100
w1118	100	100	66.66	100
w1118	66.66	66.66	33.33	33.33
w1118	33.33	33.33	33.33	66.66
w1118	66.66	33.33	100	0
w1118	66.66	100	100	100
w1118	0	0	66.66	33.33
w1118	0	0	0	0
w1118	66.66	0	0	66.66
w1118	33.33	66.66	33.33	66.66
w1118	66.66	100	0	100
w1118	66.66	33.33	66.66	66.66
w1118	33.33	33.33	0	100

## Sheet: Figure 3(C)
Figure 3-Source Data 1.
(C and D) PER responses to fatty acids of IR25a (C) or IR76b (D) mutant flies with UAS-IR25a or UAS-IR76b transgenes, respectively, under the control of Gr64f-GAL4.
Genotype	1% Hexanoic acid	1% Octanoic acid	1% Linoleic acid	100 mM Sucrose		Genotype	1% Hexanoic acid	1% Octanoic acid	1% Linoleic acid	100 mM Sucrose		Genotype	1% Hexanoic acid	1% Octanoic acid	1% Linoleic acid	100 mM Sucrose		Genotype	1% Hexanoic acid	1% Octanoic acid	1% Linoleic acid	100 mM Sucrose		Genotype	1% Hexanoic acid	1% Octanoic acid	1% Linoleic acid	100 mM Sucrose
w1118	0	33.33	33.33	100		IR25a1/IR25a1	33.33	0	0	33.33		IR25a1 Gr64f-GAL4/IR25a1	0	0	0	0		IR25a1 UAS-IR25a/IR25a1	0	0	0	66.66		IR25a1 Gr64f-GAL4/IR25a1 UAS-IR25a	0	0	0	33.33
w1118	66.66	33.33	0	100		IR25a1/IR25a1	0	0	0	100		IR25a1 Gr64f-GAL4/IR25a1	0	0	0	0		IR25a1 UAS-IR25a/IR25a1	0	0	0	0		IR25a1 Gr64f-GAL4/IR25a1 UAS-IR25a	100	66.66	66.66	100
w1118	66.66	0	100	100		IR25a1/IR25a1	66.66	33.33	0	100		IR25a1 Gr64f-GAL4/IR25a1	0	0	0	0		IR25a1 UAS-IR25a/IR25a1	33.33	33.33	0	66.66		IR25a1 Gr64f-GAL4/IR25a1 UAS-IR25a	0	33.33	0	0
w1118	66.66	33.33	0	0		IR25a1/IR25a1	0	0	0	0		IR25a1 Gr64f-GAL4/IR25a1	0	0	0	33.33		IR25a1 UAS-IR25a/IR25a1	33.33	0	66.66	100		IR25a1 Gr64f-GAL4/IR25a1 UAS-IR25a	33.33	0	66.66	33.33
w1118	0	33.33	0	66.66		IR25a1/IR25a1	0	0	0	33.33		IR25a1 Gr64f-GAL4/IR25a1	0	0	0	0		IR25a1 UAS-IR25a/IR25a1	0	0	0	100		IR25a1 Gr64f-GAL4/IR25a1 UAS-IR25a	33.33	66.66	0	0
w1118	33.33	66.66	0	100		IR25a1/IR25a1	0	0	0	33.33		IR25a1 Gr64f-GAL4/IR25a1	0	0	0	66.66		IR25a1 UAS-IR25a/IR25a1	0	0	0	0		IR25a1 Gr64f-GAL4/IR25a1 UAS-IR25a	33.33	33.33	33.33	33.33
w1118	66.66	100	66.66	66.66		IR25a1/IR25a1	100	66.66	0	100		IR25a1 Gr64f-GAL4/IR25a1	0	0	0	100		IR25a1 UAS-IR25a/IR25a1	0	0	0	0		IR25a1 Gr64f-GAL4/IR25a1 UAS-IR25a	0	66.66	0	66.66
w1118	33.33	66.66	0	100		IR25a1/IR25a1	0	0	0	100		IR25a1 Gr64f-GAL4/IR25a1	0	0	0	0		IR25a1 UAS-IR25a/IR25a1	0	0	0	0		IR25a1 Gr64f-GAL4/IR25a1 UAS-IR25a	66.66	66.66	100	100
w1118	100	100	100	100		IR25a1/IR25a1	0	0	0	0		IR25a1 Gr64f-GAL4/IR25a1	0	0	0	0		IR25a1 UAS-IR25a/IR25a1	0	0	0	100		IR25a1 Gr64f-GAL4/IR25a1 UAS-IR25a	66.66	100	66.66	100
w1118	100	33.33	100	66.66		IR25a1/IR25a1	0	0	0	66.66		IR25a1 Gr64f-GAL4/IR25a1	0	0	33.33	33.33		IR25a1 UAS-IR25a/IR25a1	0	33.33	0	100		IR25a1 Gr64f-GAL4/IR25a1 UAS-IR25a	100	0	33.33	100
w1118	66.66	100	100	100		IR25a1/IR25a1	0	0	33.33	66.66		IR25a1 Gr64f-GAL4/IR25a1	0	33.33	0	100		IR25a1 UAS-IR25a/IR25a1	0	33.33	33.33	100		IR25a1 Gr64f-GAL4/IR25a1 UAS-IR25a	66.66	66.66	100	66.66
w1118	100	66.66	66.66	66.66		IR25a1/IR25a1	0	0	0	100		IR25a1 Gr64f-GAL4/IR25a1	0	0	66.66	66.66		IR25a1 UAS-IR25a/IR25a1	0	0	0	0		IR25a1 Gr64f-GAL4/IR25a1 UAS-IR25a	0	0	0	100
w1118	0	0	0	33.33		IR25a1/IR25a1	66.66	0	33.33	100		IR25a1 Gr64f-GAL4/IR25a1	0	0	0	0		IR25a1 UAS-IR25a/IR25a1	100	33.33	0	100		IR25a1 Gr64f-GAL4/IR25a1 UAS-IR25a	33.33	33.33	66.66	100
w1118	100	100	33.33	66.66		IR25a1/IR25a1	0	0	0	66.66		IR25a1 Gr64f-GAL4/IR25a1	0	0	0	0		IR25a1 UAS-IR25a/IR25a1	0	0	0	33.33		IR25a1 Gr64f-GAL4/IR25a1 UAS-IR25a	0	0	0	33.33
w1118	100	66.66	33.33	33.33		IR25a1/IR25a1	0	0	0	33.33		IR25a1 Gr64f-GAL4/IR25a1	0	0	0	33.33		IR25a1 UAS-IR25a/IR25a1	0	0	0	0		IR25a1 Gr64f-GAL4/IR25a1 UAS-IR25a	0	33.33	66.66	66.66
w1118	0	0	0	66.66		IR25a1/IR25a1	0	0	0	66.66		IR25a1 Gr64f-GAL4/IR25a1	0	0	0	66.66		IR25a1 UAS-IR25a/IR25a1	0	0	33.33	66.66		IR25a1 Gr64f-GAL4/IR25a1 UAS-IR25a	66.66	100	66.66	66.66
w1118	0	33.33	0	33.33		IR25a1/IR25a1	0	66.66	33.33	100		IR25a1 Gr64f-GAL4/IR25a1	0	0	0	0		IR25a1 UAS-IR25a/IR25a1	0	0	33.33	33.33		IR25a1 Gr64f-GAL4/IR25a1 UAS-IR25a	33.33	0	0	33.33
w1118	100	100	100	100		IR25a1/IR25a1	33.33	0	66.66	100		IR25a1 Gr64f-GAL4/IR25a1	0	33.33	66.66	100		IR25a1 UAS-IR25a/IR25a1	0	33.33	0	100		IR25a1 Gr64f-GAL4/IR25a1 UAS-IR25a	0	0	0	66.66
w1118	33.33	66.66	33.33	100		IR25a1/IR25a1	0	0	0	66.66		IR25a1 Gr64f-GAL4/IR25a1	0	0	0	0		IR25a1 UAS-IR25a/IR25a1	0	33.33	0	100		IR25a1 Gr64f-GAL4/IR25a1 UAS-IR25a	100	66.66	66.66	100
w1118	0	100	33.33	66.66		IR25a1/IR25a1	0	0	0	33.33		IR25a1 Gr64f-GAL4/IR25a1	0	0	0	33.33		IR25a1 UAS-IR25a/IR25a1	33.33	66.66	66.66	100		IR25a1 Gr64f-GAL4/IR25a1 UAS-IR25a	0	0	33.33	100
w1118	0	0	33.33	0		IR25a1/IR25a1	0	33.33	0	100		IR25a1 Gr64f-GAL4/IR25a1	0	0	33.33	66.66		IR25a1 UAS-IR25a/IR25a1	0	0	33.33	100		IR25a1 Gr64f-GAL4/IR25a1 UAS-IR25a	0	100	33.33	100
w1118	66.66	0	0	33.33		IR25a1/IR25a1	0	0	33.33	100		IR25a1 Gr64f-GAL4/IR25a1	0	0	0	33.33		IR25a1 UAS-IR25a/IR25a1	0	0	0	0		IR25a1 Gr64f-GAL4/IR25a1 UAS-IR25a	100	0	0	66.66
w1118	66.66	0	66.66	66.66		IR25a1/IR25a1	0	0	0	100		IR25a1 Gr64f-GAL4/IR25a1	0	0	0	33.33		IR25a1 UAS-IR25a/IR25a1	0	0	0	0		IR25a1 Gr64f-GAL4/IR25a1 UAS-IR25a	0	0	0	33.33
w1118	100	33.33	66.66	100		IR25a1/IR25a1	0	0	66.66	0		IR25a1 Gr64f-GAL4/IR25a1	0	0	0	0		IR25a1 UAS-IR25a/IR25a1	0	0	33.33	33.33		IR25a1 Gr64f-GAL4/IR25a1 UAS-IR25a	0	0	0	100
w1118	33.33	0	33.33	66.66		IR25a1/IR25a1	66.66	33.33	33.33	66.66		IR25a1 Gr64f-GAL4/IR25a1	0	0	100	33.33		IR25a1 UAS-IR25a/IR25a1	66.66	33.33	100	100		IR25a1 Gr64f-GAL4/IR25a1 UAS-IR25a	0	0	0	100
w1118	0	0	0	66.66		IR25a1/IR25a1	0	0	0	100		IR25a1 Gr64f-GAL4/IR25a1	0	0	0	66.66		IR25a1 UAS-IR25a/IR25a1	0	0	0	0		IR25a1 Gr64f-GAL4/IR25a1 UAS-IR25a	66.66	0	33.33	66.66
w1118	100	66.66	0	100		IR25a1/IR25a1	0	0	0	100		IR25a1 Gr64f-GAL4/IR25a1	0	0	0	0		IR25a1 UAS-IR25a/IR25a1	33.33	0	0	0		IR25a1 Gr64f-GAL4/IR25a1 UAS-IR25a	33.33	0	66.66	0
w1118	0	0	0	100		IR25a1/IR25a1	0	0	0	100		IR25a1 Gr64f-GAL4/IR25a1	0	0	0	0		IR25a1 UAS-IR25a/IR25a1	0	0	0	0		IR25a1 Gr64f-GAL4/IR25a1 UAS-IR25a	33.33	100	100	66.66
w1118	100	100	66.66	33.33		IR25a1/IR25a1	0	0	0	0		IR25a1 Gr64f-GAL4/IR25a1	0	33.33	33.33	0		IR25a1 UAS-IR25a/IR25a1	0	0	33.33	0		IR25a1 Gr64f-GAL4/IR25a1 UAS-IR25a	0	0	0	0
w1118	0	0	0	100		IR25a1/IR25a1	0	33.33	33.33	100		IR25a1 Gr64f-GAL4/IR25a1	0	0	33.33	66.66		IR25a1 UAS-IR25a/IR25a1	0	0	0	33.33		IR25a1 Gr64f-GAL4/IR25a1 UAS-IR25a	0	0	0	0
w1118	33.33	100	100	100		IR25a1/IR25a1	0	0	0	0		IR25a1 Gr64f-GAL4/IR25a1	0	0	33.33	100		IR25a1 UAS-IR25a/IR25a1	0	0	33.33	66.66		IR25a1 Gr64f-GAL4/IR25a1 UAS-IR25a	100	100	100	100
w1118	100	100	33.33	100		IR25a1/IR25a1	33.33	0	0	100		IR25a1 Gr64f-GAL4/IR25a1	0	0	0	33.33		IR25a1 UAS-IR25a/IR25a1	0	0	0	66.66		IR25a1 Gr64f-GAL4/IR25a1 UAS-IR25a	33.33	66.66	100	100
w1118	0	0	0	66.66		IR25a1/IR25a1	0	0	33.33	100		IR25a1 Gr64f-GAL4/IR25a1	0	0	0	0		IR25a1 UAS-IR25a/IR25a1	66.66	100	0	100		IR25a1 Gr64f-GAL4/IR25a1 UAS-IR25a	66.66	33.33	66.66	100
w1118	66.66	33.33	0	66.66		IR25a1/IR25a1	0	0	0	33.33		IR25a1 Gr64f-GAL4/IR25a1	0	0	0	33.33		IR25a1 UAS-IR25a/IR25a1	0	33.33	33.33	100		IR25a1 Gr64f-GAL4/IR25a1 UAS-IR25a	66.66	66.66	0	66.66
w1118	0	33.33	0	66.66		IR25a1/IR25a1	0	0	0	0		IR25a1 Gr64f-GAL4/IR25a1	0	0	0	33.33		IR25a1 UAS-IR25a/IR25a1	0	33.33	100	100		IR25a1 Gr64f-GAL4/IR25a1 UAS-IR25a	0	0	66.66	0
w1118	0	33.33	0	33.33		IR25a1/IR25a1	33.33	0	0	100		IR25a1 Gr64f-GAL4/IR25a1	0	0	0	66.66		IR25a1 UAS-IR25a/IR25a1	0	33.33	0	100		IR25a1 Gr64f-GAL4/IR25a1 UAS-IR25a	66.66	100	100	100
w1118	33.33	33.33	0	100		IR25a1/IR25a1	0	33.33	33.33	100		IR25a1 Gr64f-GAL4/IR25a1	0	0	33.33	0		IR25a1 UAS-IR25a/IR25a1	0	0	0	66.66		IR25a1 Gr64f-GAL4/IR25a1 UAS-IR25a	33.33	0	0	100
w1118	66.66	33.33	33.33	33.33		IR25a1/IR25a1	0	33.33	66.66	100		IR25a1 Gr64f-GAL4/IR25a1	0	0	0	100		IR25a1 UAS-IR25a/IR25a1	0	0	0	100		IR25a1 Gr64f-GAL4/IR25a1 UAS-IR25a	0	0	0	33.33
w1118	0	0	100	33.33		IR25a1/IR25a1	0	0	0	100		IR25a1 Gr64f-GAL4/IR25a1	0	0	0	0		IR25a1 UAS-IR25a/IR25a1	100	33.33	0	100		IR25a1 Gr64f-GAL4/IR25a1 UAS-IR25a	0	33.33	33.33	66.66
w1118	0	0	0	33.33		IR25a1/IR25a1	0	0	0	100		IR25a1 Gr64f-GAL4/IR25a1	0	0	0	33.33		IR25a1 UAS-IR25a/IR25a1	0	0	66.66	100		IR25a1 Gr64f-GAL4/IR25a1 UAS-IR25a	33.33	0	0	33.33
w1118	33.33	0	0	33.33		IR25a1/IR25a1	0	66.66	33.33	66.66		IR25a1 Gr64f-GAL4/IR25a1	0	0	0	100		IR25a1 UAS-IR25a/IR25a1	0	0	0	0		IR25a1 Gr64f-GAL4/IR25a1 UAS-IR25a	66.66	66.66	100	66.66
w1118	66.66	66.66	33.33	33.33								IR25a1 Gr64f-GAL4/IR25a1	33.33	33.33	0	100		IR25a1 UAS-IR25a/IR25a1	0	33.33	0	100		IR25a1 Gr64f-GAL4/IR25a1 UAS-IR25a	33.33	66.66	66.66	33.33
w1118	66.66	66.66	100	100								IR25a1 Gr64f-GAL4/IR25a1	0	0	0	0		IR25a1 UAS-IR25a/IR25a1	33.33	33.33	0	100		IR25a1 Gr64f-GAL4/IR25a1 UAS-IR25a	66.66	66.66	66.66	33.33
w1118	33.33	100	0	33.33								IR25a1 Gr64f-GAL4/IR25a1	0	33.33	0	100		IR25a1 UAS-IR25a/IR25a1	0	0	0	100		IR25a1 Gr64f-GAL4/IR25a1 UAS-IR25a	33.33	66.66	66.66	100
w1118	0	0	100	100								IR25a1 Gr64f-GAL4/IR25a1	0	0	0	0		IR25a1 UAS-IR25a/IR25a1	33.33	33.33	0	100		IR25a1 Gr64f-GAL4/IR25a1 UAS-IR25a	100	100	100	100
w1118	33.33	100	100	100								IR25a1 Gr64f-GAL4/IR25a1	0	33.33	0	0		IR25a1 UAS-IR25a/IR25a1	0	0	0	100		IR25a1 Gr64f-GAL4/IR25a1 UAS-IR25a	0	0	100	100
w1118	0	100	66.66	66.66								IR25a1 Gr64f-GAL4/IR25a1	0	0	33.33	100		IR25a1 UAS-IR25a/IR25a1	0	0	0	100		IR25a1 Gr64f-GAL4/IR25a1 UAS-IR25a	0	0	33.33	0
												IR25a1 Gr64f-GAL4/IR25a1	0	0	0	0		IR25a1 UAS-IR25a/IR25a1	0	0	0	33.33		IR25a1 Gr64f-GAL4/IR25a1 UAS-IR25a	100	100	66.66	66.66
												IR25a1 Gr64f-GAL4/IR25a1	0	0	0	0		IR25a1 UAS-IR25a/IR25a1	0	0	0	0		IR25a1 Gr64f-GAL4/IR25a1 UAS-IR25a	33.33	66.66	100	0
												IR25a1 Gr64f-GAL4/IR25a1	33.33	100	100	100		IR25a1 UAS-IR25a/IR25a1	66.66	33.33	0	100		IR25a1 Gr64f-GAL4/IR25a1 UAS-IR25a	33.33	0	33.33	66.66
												IR25a1 Gr64f-GAL4/IR25a1	33.33	0	33.33	100		IR25a1 UAS-IR25a/IR25a1	0	0	0	0		IR25a1 Gr64f-GAL4/IR25a1 UAS-IR25a	66.66	33.33	66.66	0
												IR25a1 Gr64f-GAL4/IR25a1	33.33	33.33	100	100		IR25a1 UAS-IR25a/IR25a1	66.66	33.33	33.33	100		IR25a1 Gr64f-GAL4/IR25a1 UAS-IR25a	66.66	66.66	0	33.33
												IR25a1 Gr64f-GAL4/IR25a1	66.66	100	66.66	100		IR25a1 UAS-IR25a/IR25a1	0	0	0	66.66		IR25a1 Gr64f-GAL4/IR25a1 UAS-IR25a	0	66.66	0	100
												IR25a1 Gr64f-GAL4/IR25a1	0	0	33.33	33.33		IR25a1 UAS-IR25a/IR25a1	33.33	66.66	66.66	100		IR25a1 Gr64f-GAL4/IR25a1 UAS-IR25a	100	66.66	66.66	100
												IR25a1 Gr64f-GAL4/IR25a1	0	0	0	0		IR25a1 UAS-IR25a/IR25a1	0	33.33	33.33	0		IR25a1 Gr64f-GAL4/IR25a1 UAS-IR25a	0	0	0	33.33
												IR25a1 Gr64f-GAL4/IR25a1	0	0	0	66.66		IR25a1 UAS-IR25a/IR25a1	0	0	0	100		IR25a1 Gr64f-GAL4/IR25a1 UAS-IR25a	0	0	0	33.33
												IR25a1 Gr64f-GAL4/IR25a1	0	0	0	0		IR25a1 UAS-IR25a/IR25a1	0	0	0	100		IR25a1 Gr64f-GAL4/IR25a1 UAS-IR25a	0	0	0	0
												IR25a1 Gr64f-GAL4/IR25a1	0	0	0	0		IR25a1 UAS-IR25a/IR25a1	0	0	0	0		IR25a1 Gr64f-GAL4/IR25a1 UAS-IR25a	0	0	0	66.66
												IR25a1 Gr64f-GAL4/IR25a1	0	0	0	0		IR25a1 UAS-IR25a/IR25a1	0	0	0	66.66		IR25a1 Gr64f-GAL4/IR25a1 UAS-IR25a	100	66.66	0	66.66
												IR25a1 Gr64f-GAL4/IR25a1	0	0	0	33.33		IR25a1 UAS-IR25a/IR25a1	33.33	0	0	66.66		IR25a1 Gr64f-GAL4/IR25a1 UAS-IR25a	0	33.33	0	100
												IR25a1 Gr64f-GAL4/IR25a1	0	0	0	66.66		IR25a1 UAS-IR25a/IR25a1	0	33.33	0	0		IR25a1 Gr64f-GAL4/IR25a1 UAS-IR25a	0	33.33	33.33	66.66
												IR25a1 Gr64f-GAL4/IR25a1	0	0	0	0		IR25a1 UAS-IR25a/IR25a1	0	0	0	0		IR25a1 Gr64f-GAL4/IR25a1 UAS-IR25a	0	33.33	0	33.33
												IR25a1 Gr64f-GAL4/IR25a1	0	0	0	100		IR25a1 UAS-IR25a/IR25a1	0	0	0	33.33		IR25a1 Gr64f-GAL4/IR25a1 UAS-IR25a	33.33	33.33	33.33	100
												IR25a1 Gr64f-GAL4/IR25a1	0	0	33.33	0		IR25a1 UAS-IR25a/IR25a1	0	0	0	100		IR25a1 Gr64f-GAL4/IR25a1 UAS-IR25a	66.66	66.66	0	100
												IR25a1 Gr64f-GAL4/IR25a1	0	33.33	0	0		IR25a1 UAS-IR25a/IR25a1	0	0	0	33.33		IR25a1 Gr64f-GAL4/IR25a1 UAS-IR25a	33.33	0	0	100
																		IR25a1 UAS-IR25a/IR25a1	66.66	66.66	66.66	100		IR25a1 Gr64f-GAL4/IR25a1 UAS-IR25a	66.66	66.66	100	33.33
																		IR25a1 UAS-IR25a/IR25a1	0	0	0	0		IR25a1 Gr64f-GAL4/IR25a1 UAS-IR25a	0	0	33.33	0
																		IR25a1 UAS-IR25a/IR25a1	0	0	0	100		IR25a1 Gr64f-GAL4/IR25a1 UAS-IR25a	100	66.66	33.33	66.66
																		IR25a1 UAS-IR25a/IR25a1	0	0	33.33	33.33		IR25a1 Gr64f-GAL4/IR25a1 UAS-IR25a	0	0	33.33	66.66
																		IR25a1 UAS-IR25a/IR25a1	0	33.33	0	100		IR25a1 Gr64f-GAL4/IR25a1 UAS-IR25a	0	66.66	0	33.33
																								IR25a1 Gr64f-GAL4/IR25a1 UAS-IR25a	66.66	66.66	66.66	0
																								IR25a1 Gr64f-GAL4/IR25a1 UAS-IR25a	0	0	33.33	100
																								IR25a1 Gr64f-GAL4/IR25a1 UAS-IR25a	0	0	0	33.33
																								IR25a1 Gr64f-GAL4/IR25a1 UAS-IR25a	100	100	0	100
																								IR25a1 Gr64f-GAL4/IR25a1 UAS-IR25a	100	100	0	66.66
																								IR25a1 Gr64f-GAL4/IR25a1 UAS-IR25a	0	0	0	33.33
																								IR25a1 Gr64f-GAL4/IR25a1 UAS-IR25a	0	0	66.66	100
																								IR25a1 Gr64f-GAL4/IR25a1 UAS-IR25a	0	0	0	33.33
																								IR25a1 Gr64f-GAL4/IR25a1 UAS-IR25a	33.33	66.66	0	66.66
																								IR25a1 Gr64f-GAL4/IR25a1 UAS-IR25a	0	66.66	66.66	0
																								IR25a1 Gr64f-GAL4/IR25a1 UAS-IR25a	33.33	33.33	33.33	0
																								IR25a1 Gr64f-GAL4/IR25a1 UAS-IR25a	100	0	33.33	33.33
																								IR25a1 Gr64f-GAL4/IR25a1 UAS-IR25a	0	0	0	0
																								IR25a1 Gr64f-GAL4/IR25a1 UAS-IR25a	33.33	0	0	33.33
																								IR25a1 Gr64f-GAL4/IR25a1 UAS-IR25a	0	33.33	33.33	33.33
																								IR25a1 Gr64f-GAL4/IR25a1 UAS-IR25a	33.33	100	33.33	0
																								IR25a1 Gr64f-GAL4/IR25a1 UAS-IR25a	0	0	33.33	0
																								IR25a1 Gr64f-GAL4/IR25a1 UAS-IR25a	0	0	0	0
																								IR25a1 Gr64f-GAL4/IR25a1 UAS-IR25a	33.33	0	66.66	33.33
																								IR25a1 Gr64f-GAL4/IR25a1 UAS-IR25a	100	33.33	0	100
																								IR25a1 Gr64f-GAL4/IR25a1 UAS-IR25a	66.66	0	0	100
																								IR25a1 Gr64f-GAL4/IR25a1 UAS-IR25a	0	0	66.66	0
																								IR25a1 Gr64f-GAL4/IR25a1 UAS-IR25a	0	33.33	0	100
																								IR25a1 Gr64f-GAL4/IR25a1 UAS-IR25a	0	0	0	0
																								IR25a1 Gr64f-GAL4/IR25a1 UAS-IR25a	0	0	0	33.33
																								IR25a1 Gr64f-GAL4/IR25a1 UAS-IR25a	0	66.66	66.66	66.66
																								IR25a1 Gr64f-GAL4/IR25a1 UAS-IR25a	66.66	0	0	100
																								IR25a1 Gr64f-GAL4/IR25a1 UAS-IR25a	0	0	0	100
																								IR25a1 Gr64f-GAL4/IR25a1 UAS-IR25a	0	0	0	100
																								IR25a1 Gr64f-GAL4/IR25a1 UAS-IR25a	0	0	0	33.33
																								IR25a1 Gr64f-GAL4/IR25a1 UAS-IR25a	66.66	100	100	66.66
																								IR25a1 Gr64f-GAL4/IR25a1 UAS-IR25a	100	100	0	33.33
																								IR25a1 Gr64f-GAL4/IR25a1 UAS-IR25a	66.66	100	0	33.33
																								IR25a1 Gr64f-GAL4/IR25a1 UAS-IR25a	0	0	0	0
																								IR25a1 Gr64f-GAL4/IR25a1 UAS-IR25a	0	100	100	66.66
																								IR25a1 Gr64f-GAL4/IR25a1 UAS-IR25a	100	0	100	33.33
																								IR25a1 Gr64f-GAL4/IR25a1 UAS-IR25a	0	0	0	0
																								IR25a1 Gr64f-GAL4/IR25a1 UAS-IR25a	0	33.33	66.66	0
																								IR25a1 Gr64f-GAL4/IR25a1 UAS-IR25a	33.33	0	66.66	66.66
																								IR25a1 Gr64f-GAL4/IR25a1 UAS-IR25a	100	66.66	0	0
																								IR25a1 Gr64f-GAL4/IR25a1 UAS-IR25a	100	100	66.66	33.33
																								IR25a1 Gr64f-GAL4/IR25a1 UAS-IR25a	0	0	66.66	0
																								IR25a1 Gr64f-GAL4/IR25a1 UAS-IR25a	100	100	100	33.33
																								IR25a1 Gr64f-GAL4/IR25a1 UAS-IR25a	0	0	0	33.33
																								IR25a1 Gr64f-GAL4/IR25a1 UAS-IR25a	100	100	66.66	100
																								IR25a1 Gr64f-GAL4/IR25a1 UAS-IR25a	0	0	0	33.33
																								IR25a1 Gr64f-GAL4/IR25a1 UAS-IR25a	0	66.66	0	100
																								IR25a1 Gr64f-GAL4/IR25a1 UAS-IR25a	0	0	0	66.66
																								IR25a1 Gr64f-GAL4/IR25a1 UAS-IR25a	100	66.66	66.66	66.66
																								IR25a1 Gr64f-GAL4/IR25a1 UAS-IR25a	0	66.66	0	66.66
																								IR25a1 Gr64f-GAL4/IR25a1 UAS-IR25a	100	100	100	100
																								IR25a1 Gr64f-GAL4/IR25a1 UAS-IR25a	0	33.33	0	66.66
																								IR25a1 Gr64f-GAL4/IR25a1 UAS-IR25a	0	0	0	33.33
																								IR25a1 Gr64f-GAL4/IR25a1 UAS-IR25a	100	0	100	100

## Sheet: Figure 3(D)
Figure 3-Source Data 1.
(C and D) PER responses to fatty acids of IR25a (C) or IR76b (D) mutant flies with UAS-IR25a or UAS-IR76b transgenes, respectively, under the control of Gr64f-GAL4.
Genotype	1% Hexanoic acid	1% Octanoic acid	1% Linoleic acid	100 mM Sucrose		Genotype	1% Hexanoic acid	1% Octanoic acid	1% Linoleic acid	100 mM Sucrose		Genotype	1% Hexanoic acid	1% Octanoic acid	1% Linoleic acid	100 mM Sucrose		Genotype	1% Hexanoic acid	1% Octanoic acid	1% Linoleic acid	100 mM Sucrose		Genotype	1% Hexanoic acid	1% Octanoic acid	1% Linoleic acid	100 mM Sucrose
w1118	100	100	100	100		IR76b2/IR76b2	0	0	0	33.33		Gr64f-GAL4/+;IR76b2/IR76b2	0	0	0	100		UAS-IR76b/+;IR76b2/IR76b2	33.33	0	0	100		Gr64f-GAL4/UAS-IR76b;IR76b2/IR762	0	0	33.33	100
w1118	100	100	100	100		IR76b2/IR76b2	0	0	0	66.66		Gr64f-GAL4/+;IR76b2/IR76b2	33.33	0	0	100		UAS-IR76b/+;IR76b2/IR76b2	0	0	0	100		Gr64f-GAL4/UAS-IR76b;IR76b2/IR762	0	0	0	100
w1118	100	0	33.33	33.33		IR76b2/IR76b2	33.33	33.33	33.33	100		Gr64f-GAL4/+;IR76b2/IR76b2	0	33.33	33.33	33.33		UAS-IR76b/+;IR76b2/IR76b2	0	0	33.33	100		Gr64f-GAL4/UAS-IR76b;IR76b2/IR762	66.66	33.33	33.33	66.66
w1118	100	66.66	33.33	100		IR76b2/IR76b2	0	33.33	0	0		Gr64f-GAL4/+;IR76b2/IR76b2	0	0	0	100		UAS-IR76b/+;IR76b2/IR76b2	0	0	66.66	100		Gr64f-GAL4/UAS-IR76b;IR76b2/IR762	0	33.33	100	100
w1118	0	0	66.66	100		IR76b2/IR76b2	0	0	0	33.33		Gr64f-GAL4/+;IR76b2/IR76b2	0	0	0	100		UAS-IR76b/+;IR76b2/IR76b2	0	0	33.33	100		Gr64f-GAL4/UAS-IR76b;IR76b2/IR762	66.66	0	0	100
w1118	33.33	33.33	100	100		IR76b2/IR76b2	33.33	0	33.33	100		Gr64f-GAL4/+;IR76b2/IR76b2	0	0	66.66	100		UAS-IR76b/+;IR76b2/IR76b2	0	0	0	100		Gr64f-GAL4/UAS-IR76b;IR76b2/IR762	66.66	66.66	0	100
w1118	66.66	66.66	100	100		IR76b2/IR76b2	33.33	0	0	100		Gr64f-GAL4/+;IR76b2/IR76b2	0	0	0	33.33		UAS-IR76b/+;IR76b2/IR76b2	0	33.33	66.66	100		Gr64f-GAL4/UAS-IR76b;IR76b2/IR762	100	100	100	100
w1118	66.66	0	33.33	100		IR76b2/IR76b2	0	0	33.33	100		Gr64f-GAL4/+;IR76b2/IR76b2	0	0	0	66.66		UAS-IR76b/+;IR76b2/IR76b2	33.33	66.66	0	100		Gr64f-GAL4/UAS-IR76b;IR76b2/IR762	0	0	0	100
w1118	66.66	100	100	100		IR76b2/IR76b2	33.33	0	66.66	100		Gr64f-GAL4/+;IR76b2/IR76b2	0	33.33	33.33	100		UAS-IR76b/+;IR76b2/IR76b2	0	33.33	0	100		Gr64f-GAL4/UAS-IR76b;IR76b2/IR762	100	66.66	0	100
w1118	33.33	0	33.33	100		IR76b2/IR76b2	0	33.33	0	100		Gr64f-GAL4/+;IR76b2/IR76b2	0	0	0	100		UAS-IR76b/+;IR76b2/IR76b2	0	0	33.33	100		Gr64f-GAL4/UAS-IR76b;IR76b2/IR762	0	0	0	66.66
w1118	100	66.66	0	100		IR76b2/IR76b2	0	0	0	100		Gr64f-GAL4/+;IR76b2/IR76b2	33.33	0	0	100		UAS-IR76b/+;IR76b2/IR76b2	33.33	0	66.66	100		Gr64f-GAL4/UAS-IR76b;IR76b2/IR762	0	0	33.33	100
w1118	66.66	66.66	33.33	66.66		IR76b2/IR76b2	0	0	0	100		Gr64f-GAL4/+;IR76b2/IR76b2	33.33	0	0	100		UAS-IR76b/+;IR76b2/IR76b2	0	0	0	66.66		Gr64f-GAL4/UAS-IR76b;IR76b2/IR762	100	33.33	66.66	33.33
w1118	0	33.33	0	0		IR76b2/IR76b2	0	0	33.33	100		Gr64f-GAL4/+;IR76b2/IR76b2	0	0	0	33.33		UAS-IR76b/+;IR76b2/IR76b2	0	0	0	100		Gr64f-GAL4/UAS-IR76b;IR76b2/IR762	0	0	100	100
w1118	33.33	66.66	66.66	100		IR76b2/IR76b2	0	0	33.33	100		Gr64f-GAL4/+;IR76b2/IR76b2	66.66	33.33	66.66	100		UAS-IR76b/+;IR76b2/IR76b2	0	0	0	100		Gr64f-GAL4/UAS-IR76b;IR76b2/IR762	100	66.66	0	100
w1118	0	0	0	66.66		IR76b2/IR76b2	33.33	0	0	100		Gr64f-GAL4/+;IR76b2/IR76b2	66.66	66.66	0	100		UAS-IR76b/+;IR76b2/IR76b2	0	0	0	100		Gr64f-GAL4/UAS-IR76b;IR76b2/IR762	100	100	66.66	100
w1118	66.66	33.33	33.33	66.66		IR76b2/IR76b2	0	0	0	100		Gr64f-GAL4/+;IR76b2/IR76b2	0	33.33	0	100		UAS-IR76b/+;IR76b2/IR76b2	33.33	0	0	100		Gr64f-GAL4/UAS-IR76b;IR76b2/IR762	33.33	100	66.66	100
w1118	0	33.33	0	100		IR76b2/IR76b2	0	0	0	100		Gr64f-GAL4/+;IR76b2/IR76b2	66.66	33.33	33.33	100		UAS-IR76b/+;IR76b2/IR76b2	0	0	0	100		Gr64f-GAL4/UAS-IR76b;IR76b2/IR762	66.66	33.33	66.66	100
w1118	33.33	100	100	100		IR76b2/IR76b2	0	0	33.33	100		Gr64f-GAL4/+;IR76b2/IR76b2	0	0	0	100		UAS-IR76b/+;IR76b2/IR76b2	33.33	66.66	0	100		Gr64f-GAL4/UAS-IR76b;IR76b2/IR762	100	66.66	66.66	100
w1118	66.66	66.66	100	33.33		IR76b2/IR76b2	33.33	0	0	100		Gr64f-GAL4/+;IR76b2/IR76b2	0	0	0	100		UAS-IR76b/+;IR76b2/IR76b2	66.66	0	0	100		Gr64f-GAL4/UAS-IR76b;IR76b2/IR762	0	0	66.66	66.66
w1118	33.33	66.66	66.66	100		IR76b2/IR76b2	0	0	0	0		Gr64f-GAL4/+;IR76b2/IR76b2	0	0	0	100		UAS-IR76b/+;IR76b2/IR76b2	0	0	0	100		Gr64f-GAL4/UAS-IR76b;IR76b2/IR762	100	33.33	33.33	100
w1118	33.33	66.66	66.66	33.33		IR76b2/IR76b2	33.33	33.33	0	100		Gr64f-GAL4/+;IR76b2/IR76b2	33.33	0	0	100		UAS-IR76b/+;IR76b2/IR76b2	0	0	0	100		Gr64f-GAL4/UAS-IR76b;IR76b2/IR762	33.33	33.33	0	66.66
w1118	66.66	33.33	33.33	100		IR76b2/IR76b2	33.33	0	0	100		Gr64f-GAL4/+;IR76b2/IR76b2	0	0	0	100		UAS-IR76b/+;IR76b2/IR76b2	0	0	0	100		Gr64f-GAL4/UAS-IR76b;IR76b2/IR762	0	33.33	66.66	100
w1118	66.66	33.33	0	100								Gr64f-GAL4/+;IR76b2/IR76b2	0	0	0	100		UAS-IR76b/+;IR76b2/IR76b2	0	66.66	33.33	100		Gr64f-GAL4/UAS-IR76b;IR76b2/IR762	100	100	33.33	100
w1118	33.33	0	0	100								Gr64f-GAL4/+;IR76b2/IR76b2	33.33	0	33.33	66.66		UAS-IR76b/+;IR76b2/IR76b2	0	0	33.33	100		Gr64f-GAL4/UAS-IR76b;IR76b2/IR762	100	0	33.33	100
w1118	100	100	100	33.33														UAS-IR76b/+;IR76b2/IR76b2	33.33	0	0	100		Gr64f-GAL4/UAS-IR76b;IR76b2/IR762	100	66.66	33.33	100
w1118	66.66	66.66	33.33	100														UAS-IR76b/+;IR76b2/IR76b2	0	0	0	100		Gr64f-GAL4/UAS-IR76b;IR76b2/IR762	0	33.33	0	100
w1118	0	100	33.33	33.33														UAS-IR76b/+;IR76b2/IR76b2	66.66	33.33	0	100		Gr64f-GAL4/UAS-IR76b;IR76b2/IR762	66.66	66.66	66.66	100
w1118	33.33	33.33	0	100														UAS-IR76b/+;IR76b2/IR76b2	0	0	0	66.66		Gr64f-GAL4/UAS-IR76b;IR76b2/IR762	33.33	66.66	0	100
w1118	100	100	33.33	100														UAS-IR76b/+;IR76b2/IR76b2	33.33	0	0	66.66		Gr64f-GAL4/UAS-IR76b;IR76b2/IR762	33.33	0	66.66	33.33
w1118	100	66.66	66.66	66.66														UAS-IR76b/+;IR76b2/IR76b2	66.66	33.33	33.33	66.66		Gr64f-GAL4/UAS-IR76b;IR76b2/IR762	0	33.33	66.66	100
w1118	0	66.66	66.66	100																				Gr64f-GAL4/UAS-IR76b;IR76b2/IR762	66.66	66.66	33.33	100
w1118	66.66	0	0	33.33																				Gr64f-GAL4/UAS-IR76b;IR76b2/IR762	0	0	66.66	100
w1118	66.66	0	100	66.66																				Gr64f-GAL4/UAS-IR76b;IR76b2/IR762	100	66.66	0	100
w1118	66.66	100	33.33	0
w1118	0	66.66	66.66	66.66
w1118	66.66	100	0	100
w1118	100	0	33.33	66.66
w1118	33.33	100	66.66	66.66
w1118	33.33	100	33.33	66.66
w1118	100	66.66	0	100
w1118	33.33	66.66	0	100
w1118	33.33	0	0	100
w1118	66.66	100	100	100
