# Supplementary material for: Molecular basis of fatty acid taste in Drosophila
Source: eLife. 2017 Dec 12;6:e30115. doi: 10.7554/eLife.30115 (PMC5747521; doi:10.7554/eLife.30115)
Supplement: Figure 4—source data 1. — (C) Ca2+ responses of sweet GRNs associated with 5b, 5s or 5v sensilla to fatty acids. (D) Ca2+ responses of sweet GRNs associated with 5b, 5s or 5v sensilla of IR25a mutant flies to fatty acids. (E) Ca2+ responses of sweet GRNs associated with 5b, 5s or 5v sensilla of IR76b mutant flies to fatty acids. [file elife-30115-fig4-data1.xlsx]

## Sheet: Figure 4(C)
Figure 4-Source Data 1.
(C) Ca2+ responses of sweet GRNs associated with 5b, 5s or 5v sensilla to fatty acids
5b-0.6% Hexanoic acid	5b-0.2% Octanoic acid	5b-0.2% Linoleic acid	5b-10mM Sucrose	5b-0.2% Ethanol (carrier)	5s-0.6% Hexanoic acid	5s-0.2% Octanoic acid	5s-0.2% Linoleic acid	5s-10mM Sucrose	5s-0.2% Ethanol (carrier)	5v-0.6% Hexanoic acid	5v-0.2% Octanoic acid	5v-0.2% Linoleic acid	5v-10mM Sucrose	5v-0.2% Ethanol (carrier)
42.56	24.48	5.86	62.37	19.32	12.1	3.07	12.64	50.35	18.62	3.73	23.36	13.45	460.5	10.52
67.49	53.06	21.64	104.3	-1.06	63.66	14.59	12.05	55.64	1.89	55.6	0.76	22.86	24.32	11.36
45.17	44.17	12	47.1	11.42	7.73	-1.22	2.66	132.74	2.72	-27.83	39.98	12.04	171.61	5.21
10.8	19.64	8.48	11.33	2.78	8.55	12.74	9.85	46.67	1.58	11.9	0.62	6.39	290.73	2.43
174.59	32.15	38.58	27.87	-3.65	4.72	4.54	64.6	87.97	-0.77	2.59	16.44	26.77	401.57	-1.34
116.9	4.17	30.58	103.64	33.08	49.65	3.78	21.79	35.85	0.74	18.45	2.15	53.03	20.32	0.65
21.11	35.6	10.15	59.55	0.85	-1.75	71.69	19.85	35.21	10.26	-0.61	69.2	47.03	65.51	1.74
5.21	32.07	9.48	11.89	8.02	133.9	61	10.7	124.86	2.25	162.95	7.23	15.37	307.69	2.91
302.75	7.49	26.61	92.04	1.01	40.96	8.1	12.43	121.8	0.51	5.36	5.21	31.42	134.63	1.63
18.01	6.13	2.48	19.35	24.95	34.59	-7.21	3.23	138.21	4.21	16.62	-6.36	7.23	154.9	22.9
11.96	18.39	8.56	15.33	-2.74	171.51	2.28	2.94	171.3	8.97	125.78	0.82	3.3	455.63	5.04
58.47	3.75	10.84	125.77	-2.83	42.35	0.27	4.67	185.7	-1.99	46.115	-0.65	3.22	394.6	4.53
64.88	9.48	4.92	214.95	15.25	3.26	0.28	23.05	139.99	2.21	-1.95	3.31	0.68	143.78	5.27
77.06	69.32	11.29	38.36	5.91	-0.9	47.61	6.55	86.84	2.18	11.4	-0.53	15.17	65.9	5.75
20.32	102.96	16.08	26.14	1.36	57.49	107.77	6.85	70.72	0.25	69.82	1.48	4.76	285.92	-0.89
38.03	14.08	14.08	20.1	-0.15	18.23	3.02	51.15	102.55	5.17	-3.41	7.53	10.43	138.02	4.21
44.22	4.54	5.01	14.4	2.16	11.82	1.49	2.32	80.08	1.16	-1.63	-1.81	1.52	157	-3.92
138.2	147.11	17.58	17.09	2.95	1.82	6.43	16.58	92.67	-3.71	-2.29	4.3	26.71	193.6	-6.05
18.98	46.93	19.32	105.4	8.88	46.22	22.55	0.32	367.14	18.9	77.97	22.43	2.56	116.01	25.3
76.15	288.17	27.95	25.16	3.88	28.15	14.86	13.59	75.17	2.39	-0.55	34.74	1.84	271.78	2.2
108.94	8.65	9.02	89.43	-2.27	76.89	68.59	11.63	12.26	1.98	0.25	3.01	14.98	46.96	3.41
25.79	115.32	4.2	81.11	9.76	20.44	173.06	20.31	110.2	-0.4	1.3	14.31	13.77	298.08	-0.05
1.15	35	11.99	67.57	-3.5	19.86	6.87	2.99	40.05	2.4	-0.65	15.22	4.77	132.33	8.29
70.76	14.24		17.59	-1.57	9.72	61.72	17.95	28.29	9.32	13.39	-0.47	9.82	53.51	14.08
37.88	74.91		86.37	6.93	43.67	107.65	1.41	138.26	3.15	16.85	3.14	11.01	349.43	0.62
14.52	49.82		53.64	0.59	8.33	32.29		209.3	-1.49	-1.33	20.54		280.29	-1.82
	110.47		17.96	-64.56	66.87	32.99		145.74	3.05	104.69	-2.11		340.37	2.53
			59.7	-1.63	119.87	24.33		186.83	-1.02	0.21	11.04		384.71	-0.23
			34.56	-3.14	27.63	155.32		185.12	-1.45	3.16	2.26		288.13	-1.58
			50.14	-0.76	36.75			15.32	7.31	-2.27			25.14	8.96
			144.21	2.21	13.83			147.62	4.31	3.94			292.04	0.5
			92.62	2.52	11.87			112.6	0.77	0.89			142.4	-2.24
			33.66	0.09				33.6	-0.39				55.99	-1.11
			27.17	5.43				32.65	-86.91				60.57	-81.4
			109.43	-1.55				155.11	0.79				350.31	-0.7
			78.9	-2.36				112.7	-0.06				313.41	7.36
			146.27	1.19				171.2	11.55				188.65	-2.39
			78.25	5.54				218.09	10.49				239.95	-3.98
			32.1	1.28				240.08	-1.32				295.9	4.79
			10.47					200.93	-0.97				293.25	9.95
			97.62					90.85	-0.93				145.87	0.47
			46.36					56.1	-2.55				51.87	34.46
			64.8					86.01	-0.81				109.83	0.9
			12.76					184.17	-1.42				300.04	0.58
			53.37					210.18	6.25				299.61	4.17
			78.5					93.12	1.23				54.98	1.42
			21.65					20.16	-1.31				25.26	0.02
			75.61					44.01	-1.29				47.92	0.42
			30.48					70.74					186.23
								57.76					137.04
								105.41					205.55
								23.14					43.86
								107.29					193.87
								163.23					18.63
								16.07					38.54
								101.97					264.26
								11.93					14.8

## Sheet: Figure 4(D)
Figure 4-Source Data 2.
(D) Ca2+ responses of sweet GRNs associated with 5b, 5s or 5v sensilla from IR25a mutant flies to fatty acids.
5b-Control-0.6% Hexanoic acid	5b-Control-0.2% Octanoic acid	5b-Control-0.2% Linoleic acid	5b-Control-10 mM Sucrose	5b-IR25a2-0.6% Hexanoic acid	5b-IR25a2-0.2% Octanoic acid	5b-IR25a2-0.2% Linoleic acid	5b-IR25a2-10 mM Sucrose	5b-Rescue-0.6% Hexanoic acid	5b-Rescue-0.2% Octanoic acid	5b-Rescue-0.2% Linoleic acid	5b-Rescue-10 mM Sucrose	5s-Control-0.6% Hexanoic acid	5s-Control-0.2% Octanoic acid	5s-Control-0.2% Linoleic acid	5s-Control-10 mM Sucrose	5s-IR25a2-0.6% Hexanoic acid	5s-IR25a2-0.2% Octanoic acid	5s-IR25a2-0.2% Linoleic acid	5s-IR25a2-10 mM Sucrose	5s-Rescue-0.6% Hexanoic acid	5s-Rescue-0.2% Octanoic acid	5s-Rescue-0.2% Linoleic acid	5s-Rescue-10 mM Sucrose	5v-Control-0.6% Hexanoic acid	5v-Control-0.2% Octanoic acid	5v-Control-0.2% Linoleic acid	5v-Control-10 mM Sucrose	5v-IR25a2-0.6% Hexanoic acid	5v-IR25a2-0.2% Octanoic acid	5v-IR25a2-0.2% Linoleic acid	5v-IR25a2-10 mM Sucrose	5v-Rescue-0.6% Hexanoic acid	5v-Rescue-0.2% Octanoic acid	5v-Rescue-0.2% Linoleic acid	5v-Rescue-10 mM Sucrose
42.56	24.48	5.86	62.37	2.18	8.33	4.78	12.27	39.34	16.84	0.55	90.38	12.1	3.07	12.64	50.35	-0.35	1.65	8.35	246.68	9.01	26.09	16.03	19.05	3.73	23.36	13.45	460.5	-0.74	0.53	2.97	330.28	1.45	0.94	48.46	48.72
67.49	53.06	21.64	104.3	1.06	10.98	19.14	13.66	18.23	35.29	2.49	20.35	63.66	14.59	12.05	55.64	-0.67	-0.32	9.33	142.02	25.32	18.5	4.6	93.09	55.6	0.76	22.86	24.32	3.49	-0.04	7.92	41.87	0.63	32.44	32.78	306.26
45.17	44.17	12	47.1	1.66	5.88	7.26	31.67	12.05	8.07	3.62	19.39	7.73	-1.22	2.66	132.74	-4.27	-4.25	11.12	47.88	37.79	48.75	9.58	61.5	-27.83	39.98	12.04	171.61	19.25	0.07	2.1	112.38	28.83	-2.18	2.85	108.03
10.8	19.64	8.48	11.33	24.35	1.13	-0.25	18.69	39.47	11.71	0.74	57.81	8.55	12.74	9.85	46.67	2.55	6.26	5.26	65.82	11.87	7.19	4.54	129.56	11.9	0.62	6.39	290.73	0.17	1.9	6.3	271.54	3.79	-0.57	8.02	295.24
174.59	32.15	38.58	27.87	-6.25	-0.14	4.89	14.96	61.12	39.35	6.2	90.02	4.72	4.54	64.6	87.97	-10.78	1.14	-0.21	44.75	-0.16	10.61	29.7	71.26	2.59	16.44	26.77	401.57	-9.55	6.54	13.56	90.56	0.51	8.51	11.26	246.6
116.9	4.17	30.58	103.64	-0.98	5.77	13.01	54.63	29.2	72.7	-0.9	21.93	49.65	3.78	21.79	35.85	14.23	-0.35	-1.24	127.45	25.27	30.9	1.58	243.08	18.45	2.15	53.03	20.32	15.5	-0.01	1.52	87.72	-1.67	0	3.82	351
21.11	35.6	10.15	59.55	20.35	15.64	8.59	16.11	66.25	6.88	7.78	83.89	-1.75	71.69	19.85	35.21	-2.35	17.02	13.1	24.59	12.93	45.94	8.24	107.19	-0.61	69.2	47.03	65.51	-4.51	1.02	8.28	36.49	0.68	14.04	0.17	290.3
5.21	32.07	9.48	11.89	5.06	-2.72	2.82	63.15	85.67	12.3	6.6	10.53	133.9	61	10.7	124.86	2.74	0.22	5.9	43.68	124.56	4.87	42.18	130.22	162.95	7.23	15.37	307.69	-1.44	5.84	3.69	75.04	97.9	-0.27	1.21	170.26
302.75	7.49	26.61	92.04	7.05	1.94	0.7	160.63	12.86	9.38	9.47	19.77	40.96	8.1	12.43	121.8	-0.72	3.2	10.36	42.5	53.14	8.84	7.99	76.89	5.36	5.21	31.42	134.63	0.34	3.39	5.09	82.46	11.84	6.85	7.58	194.24
18.01	6.13	2.48	19.35	2.1	3.71	-0.72	67.21	61.67	6.28	5	147.77	34.59	-7.21	3.23	138.21	2.29	11.97	1.8	60.58	25.88	9.92	3.29	61.58	16.62	-6.36	7.23	154.9	1.84	4.73	11.82	220.94	2.52	10.24	2.64	101.51
11.96	18.39	8.56	15.33	7.25	13.02	0.42	68.19	19.21		42.19	22.32	171.51	2.28	2.94	171.3	-1.82	0.57	10.7	81.93	16.44	66.43	2.74	17.64	125.78	0.82	3.3	455.63	-10.71	10.84	1.41	303.19	13.77	3.46	6.7	32.54
58.47	3.75	10.84	125.77	3.45	6.07	8.48	28.82	242.64	46.95	11.46	207.89	42.35	0.27	4.67	185.7	9.23	6.52	8.16	141.44	31.46	68.58	6.92	75.78	46.115	-0.65	3.22	394.6	-12.81	-4.42	18.54	40.28	14.73	12.6	16.42	77.57
64.88	9.48	4.92	214.95	4.06	-0.01	-2.21	62.53	90.67	20.21	22.71	32.55	3.26	0.28	23.05	139.99	4.03	3.59	-1.78	44.23	12.01	7.96	12.46	76.75	-1.95	3.31	0.68	143.78	-0.89	2.26	12.26	20.47	102.16	12.85	18.92	18.33
77.06	69.32	11.29	38.36	4.16	-4.17	43.77	108.29	35.42	232.6	3.33	137.35	-0.9	47.61	6.55	86.84	5.79	0.94	0.05	28.24	48.55	6.36	6.11	162.75	11.4	-0.53	15.17	65.9	-3.16	-0.63	0.27	22.68	9.08	12.92	5.06	55.38
20.32	102.96	16.08	26.14	-1.6	3.12	0.84	315.61		21.33	27.85	119.65	57.49	107.77	6.85	70.72	0	-0.15	25.89	94.59	37.06	15.64	6.38	14.13	69.82	1.48	4.76	285.92	-6.48	-1.55	35.95	128.75	22	1.35	3.61	96.15
38.03	14.08	14.08	20.1	5.09	-0.61	59.21	23.36		106.73	25.49	14.78	18.23	3.02	51.15	102.55	0.71	0.56	38	35.33	132.58	12.33	3.64	354.65	-3.41	7.53	10.43	138.02	-3.1	1.06	18.73	1098.51	6.83	30.51	21.11	285.01
44.22	4.54	5.01	14.4	-0.27	-2.16	17.85	27.17	78.69	12.44	66.38	14.04	11.82	1.49	2.32	80.08	0.33	1.05	5.48	98.02	46.81	27.04	16.43	28.81	-1.63	-1.81	1.52	157	-11.9		10.01	316.77	3.18	14.21	7.05	23.78
138.2	147.11	17.58	17.09	5.62		2.1	76.16	62.96	108.28	5.06	42.53	1.82	6.43	16.58	92.67	0.6	-0.46	10.57	45.25	54.73	13.66	-2.13	128.46	-2.29	4.3	26.71	193.6	-1.82		16.01	53.01	9.13	23.11	37.56	40.45
18.98	46.93	19.32	105.4	6.92			124.4		30.76	30.04	184.44	46.22	22.55	0.32	367.14	1.32	0.13	13	36.6	22.93	94.08	41.81	36.21	77.97	22.43	2.56	116.01	2.47			124.28	5.31	64.32	26.59	146.48
76.15	288.17	27.95	25.16				92.61	95.66	46.81	17.58	22.02	28.15	14.86	13.59	75.17	-0.13		4.01	300.77	11.86	11.3	14.23	14.53	-0.55	34.74	1.84	271.78	-4.2			161.97	1.88	15.75	0.95	59.16
108.94	8.65	9.02	89.43				87.27	56.46	90.68	22.45	29.49	76.89	68.59	11.63	12.26	7.29		10.61	24.35	61.02	30.6	11.89	228.28	0.25	3.01	14.98	46.96	3.57			88.52	6.67	7.5	2.55	300.69
25.79	115.32	4.2	81.11				183.7	42.72	10.17	2.8	40.83	20.44	173.06	20.31	110.2	8.62		-0.04	90.68	35.4	13.15	4.06	45.97	1.3	14.31	13.77	298.08	1.14			267.16	1.03	3.78	5.67	81.78
1.15	35	11.99	67.57				89.47	28.17	27.22	9.41	46.49	19.86	6.87	2.99	40.05				253.76	9.19	13.82	4.25	76.56	-0.65	15.22	4.77	132.33	2.09			249.39	2.24	21.03	10.82	79.13
70.76	14.24		17.59				75.83	15.59	22.98	17.42	73.23	9.72	61.72	17.95	28.29				32.41	53.42	42.16	51.93	15.24	13.39	-0.47	9.82	53.51	-0.35			161.15	-2.88	63.79	6.58	14.6
37.88	74.91		86.37				81.44	32.02			120.59	43.67	107.65	1.41	138.26				149.24	14.48	48.6	11.32	24.04	16.85	3.14	11.01	349.43	0.47			145.76	5.71		2.43	94.89
14.52	49.82		53.64				137.14	55.94			112.14	8.33	32.29		209.3				41.96	58.71	42.67	2.98	164.72	-1.33	20.54		280.29	3.54			251.17	9.82		19.17	254.39
	110.47		17.96				132.9	27.27			10.52	66.87	32.99		145.74				300.17	14.49	46.96	3.13	180.83	104.69	-2.11		340.37				186.55	10.01			215.83
			59.7				58.68	15.76			147.31	119.87	24.33		186.83				76.48	51.61	13.36	2.61	31.41	0.21	11.04		384.71				233.35				65.78
			34.56				73.46				107.04	27.63	155.32		185.12				128.92	12.12	23.31	12.44	129.2	3.16	2.26		288.13				196.2				379.43
			50.14				27.51				54.76	36.75			15.32				26.02	23.62	56.31	28.87	76.58	-2.27			25.14				311.62				219.96
			144.21				79.17				68.21	13.83			147.62				284.02	18.23	37.08		98.15	3.94			292.04				51.28				190.33
			92.62				156.16				26.64	11.87			112.6				136.6	24.88	70.14		162.31	0.89			142.4				261.18				192.85
			33.66				34.44				27.08				33.6				151	14.3			148.3				55.99				356.43				240.03
			27.17				39.65				25.76				32.65				302.37	15.29			71.04				60.57				189.17				100.84
			109.43				35.15				24.24				155.11				146.1				122.63				350.31				208.04				209
			78.9								12.8				112.7				107.02				193.75				313.41				300.42				293.33
			146.27								75.83				171.2				111.19				120.31				188.65				431.69				319.86
			78.25								112.65				218.09				129.35				61				239.95				30.86				306.54
			32.1								96				240.08				290.48				14.87				295.9				52.54				32.12
			10.47								138.4				200.93				30.83				190.58				293.25				40.13				91.27
			97.62								72.05				90.85				37.42				150.25				145.87				100.48				283.68
			46.36								42.35				56.1				158.48				26.24				51.87								222.5
			64.8								51.44				86.01				103.94				31.34				109.83								348.37
			12.76								39.81				184.17				33.88				23.2				300.04								205.1
			53.37								74.69				210.18								50.15				299.61								250.05
			78.5								17.59				93.12								122.57				54.98								201.78
			21.65								10.95				20.16								224.76				25.26								383.39
			75.61												44.01								139.24				47.92								16.85
			30.48												70.74								248.79				186.23
															57.76								138.52				137.04
															105.41								97.66				205.55
															23.14								86.55				43.86
															107.29								74.45				193.87
															163.23								100.96				18.63
															16.07								87.65				38.54
															101.97								71.88				264.26
															11.93								146.68				14.8
																							173.98
																							21.94

## Sheet: Figure 4(E)
Figure 4-Source Data 2.
(E) Ca2+ responses of sweet GRNs associated with 5b, 5s or 5v sensilla from IR76b mutant flies to fatty acids.
5b-Control-0.6% Hexanoic acid	5b-Control-0.2% Octanoic acid	5b-Control-0.2% Linoleic acid	5b-Control-10 mM Sucrose	5b-IR76b-0.6% Hexanoic acid	5b-IR76b-0.2% Octanoic acid	5b-IR76b-0.2% Linoleic acid	5b-IR76b-10 mM Sucrose	5b-Rescue-0.6% Hexanoic acid	5b-Rescue-0.2% Octanoic acid	5b-Rescue-0.2% Linoleic acid	5b-Rescue-10 mM Sucrose	5s-Control-0.6% Hexanoic acid	5s-Control-0.2% Octanoic acid	5s-Control-0.2% Linoleic acid	5s-Control-10 mM Sucrose	5s-IR76b-0.6% Hexanoic acid	5s-IR76b-0.2% Octanoic acid	5s-IR76b-0.2% Linoleic acid	5s-IR76b-10 mM Sucrose	5s-Rescue-0.6% Hexanoic acid	5s-Rescue-0.2% Octanoic acid	5s-Rescue-0.2% Linoleic acid	5s-Rescue-10 mM Sucrose	5v-Control-0.6% Hexanoic acid	5v-Control-0.2% Octanoic acid	5v-Control-0.2% Linoleic acid	5v-Control-10 mM Sucrose	5v-IR76b-0.6% Hexanoic acid	5v-IR76b-0.2% Octanoic acid	5v-IR76b-0.2% Linoleic acid	5v-IR76b-10 mM Sucrose	5v-Rescue-0.6% Hexanoic acid	5v-Rescue-0.2% Octanoic acid	5v-Rescue-0.2% Linoleic acid	5v-Rescue-10 mM Sucrose
57.69	5.91	0.95	64.14	5.82	0.16	3.06	22.22	19.17	33.54	5.99	47.95	40.07	16.04	10.02	66.55	14.79	-0.34	-0.78	31.2	85.32	30.5	8.03	41.98	1.77	9.86	43.96	248.97	37.73	-0.74	0.29	23.14	8.03	25.5	0.45	275.83
29.19	10.4	1.03	286.21	20.76	2.96	1.94	60.08	39.94	24.53	2	22.19	31.7	15.23	6.71	266.9	18.27	0.41	2.86	114.31	58.3	41.02	0	54.75	6.91	7.34	12.35	42.05	35.77	8.62	4.12	215.03	28.67	19.65	3.24	114.62
76.73	27.67	4.41	144.89	43.3	0.51	-0.43	26.25	19.47	24.63	0.36	43.61	58.13	9.8	1.53	161.7	30.4	4.06	-0.16	318.21	162.72	49.92	0.68	134.95	5.23	13.47	3.71	359.81	40.13	0.28	0.32	211.31	1.34	51.76	1.43	334.17
207.65	88.2	0.41	259.19	13.2	17.45	6.79	84.26	63.52	14	0.48	35.76	65.23	13.8	49.03	77.61	68.83	4.63	4.28	146.08	43.99	22.91	1.12	122.21	3.34	9.1	4.16	169.28	75.38	61.26	3.51	33.61	19.61	15.63	1.19	87.77
120.22	108.85	2.99	39.06	41.62	7.63	24.56	34.65	2.39	2.01	27.52	147.53	29.6	6.06	0.33	96.39	0.78	10.79	1.6	117.96	4.54	2.23	56.36	195.88	2.21	17.51	5.32	166.82	39.93	23.33	3.02	141.23	36.36	1.17	1.83	297.34
20.41	151.6	12	47.38	21.84	20.44	14.93	51.65	98.11	14.92	27.89	28.01	15.18	126.78	17.89	82.91	3.89	7.15	3.66	142.67	70.22	4.79	43.52	79.35	1.11	10.36	0.58	34.65	-1.35	-1.13	3.06	141.55	3.04	13.65	39.07	210.37
106.95	5.34	3.82	125.1	-0.87	0.28	4.98	40.68	83.02	35.11	1.49	313.49	21.37	96.66	9.22	17.78	1.77	37.32	2.5	41.09	22.83	63.32	1.86	273.61	1.15	2.95	33.11	228.96	13.66	4.92	-1.38	223.75	9.12	7.54	19.56	34.4
67.79	0.01	2.83	98.44	7.65	13.7	4.71	60.66	108.32	5.14	10.13	56.44	27.93	74.14	2.01	58.8	-2.29	9.85	0.84	152.83	50.35	88.61	5.67	29.34	2.54	0.41	13.2	545.33	4.1	4.07	-0.91	307.5	5.87	3.66	4.54	84.59
222.73	56.58	6.3	133.12	22.05	-2.33	3.33	168.52	8.24	76.67	0.57	59.93	88.94	3.44	6.51	212.05	5.29	58.62	5.04	145.45	111.82	82.11	0.9	51.83	4.81	2.19	13.17	358.56	-1.61	20.98	7.61	137.12	18.94	3.53	3.6	135.26
38.81	9.97	6.13	38.11	2.5	4.45	12.05	13.47	50.54	217.08	11.41	68.19	142.42	0.13	12.72	208.08	27.53	13.24	0.7	40.51	46.65	23.93	5.96	76.85	3.53	2.72	6.06	484.14	5.41	7.42	-0.25	250.13	23.08	23.24	8.31	47.69
49.75	232.35	2.71	16.87	3.17	0.76	-0.65	43.83	108.39	7.49	0.8	48.19	100.44	7.07	2.99	297.48	3.39	0.03	-0.4	70.82	77.75	145.7	9.6	38.55	2.98	18.66	4.3	86.05	16.11	37.83	1.55	42.58	6.46	6.37	1.87	183.9
54.5	37.92	17.16	12.58	-6.87	7.56	2.67	56.87	144.75	182.47	18.07	15.68	14.39	17.97	1.39	98.67	8.22	41.96	0.3	184.53	86.87	17.01	1.41	234.02	3.26	3.26	7.18	45.27	3.26	79.4	0.06	133.71	81	6.59	2.96	56.01
17.82	35.16	7.63	34.03	22.34	0	-0.69	28.98	78.57	124.2	1.24	64.68	79.66	112.71	17.07	29.81	-3.27	0.36	5.31	67.3	140.44	16.59	1.69	82.67	-0.09	5.04	14.61	45.74	-0.09	15.77	1.43	217.96	15.42	48.7	1.21	432.22
49.47	44.37	11.46	10.43	4.05	-0.33	5.07	30.55	80.36	25.84	6.22	72.75	58.06	72.37	16.47	14.11	12.6	0.39	0.36	236.51	57.32	162.27	1.83	61.28	-3.66	0.1	19.8	99.16	-3.66	-1.22	2.24	125.98	7.18	8.86	0.63	223.57
77.93	61.38	2.53	28.67	8.51	13.03	3.65	27.25	240.6	1.76	0.63	194.48	15.96	22.13	19.87	138	-0.73	-6.31	0.81	33.4	41.75	26.09	2.58	193.01	10.15	0.88	14.15	98.02	10.15	-1.28	1.28	293.11	1.01	2.58	2.52	230.8
193.6	19.66	20.95	21.49	14.53	-0.31	2.67	31.15	11.89	10.5	26.67	79.19	36.85	24.93	21.3	33.91	12.16		0.79	111.29	38.06	8.1	1.86	150.67	0.25	6.22	9.09	248.54	2.05	6.56	0.82	24.98	19.16	0.5	2.52	192.22
80.7	3.29	15.24	49.43	0.33	0.28	-0.03	218.8	8.67	12.46	67.6	36.12	113.15	5.82	3.17	64.86	80.19			264.46	135.41	6.87	6.22	114.62	3.39	1.75		300.88	-1.38	0.74		184.64	20.64	16.96	1.73	200.72
116.49	69.27	12.5	123.67	-3.08	-1.78	1.41	30.63	17.41	113.27	2.12	71.45	105.77	23.43	22.82	213.83	4.93			161.18	110.58	6.75	21.44	215.69	2.58	5.94		383.79	4.44	2.27		374.09	0.63	2.32	23.17	20.03
23.18	90.79	49.46	99.71	-2.2			97.26	53.19	46.82	14.87	138.81	46.68	9.74	26.19	98.64	1.95			166.64	3.7	2.94	0.44	47.39		17.94		300.86	6.43			177.71	26.56	47.56	45.08	346.06
45.97	54.78		118.64	12.39			367.02	166.36	22.96	31.65	31.59	152.96	29.39		160.83	8.84			106.33	23.5	66.4	14.6	88.52		6.76		228.71	92.17			281.66		15.51	1.71	104.85
105.38	197.72		136.18				70.69	10.63	90.91	30.75	33.51	59.3	30.64		128.91				311.35	26.48	83.53	12.46	208.83		7.92		530.9	4.66			82.53		5.74	8.67	488.62
142.94	106.4		16.9				161.71	6.5	52.14	8.1	136.86	71.86	30.47		214.05				183.75	8.7	11.4	7.86	154.32		32.2		324.21				198.41		24.81	9.56	199.48
29.59	123.98		46.27				234.17	69.27	38.77		17.18	163.72	90.74		12.6				50.32	76.94	200.9	4.73	66.85		0.12		18.96				304.16		0.01	8.88	90.1
8.8	102.39		82.54				182.92	16	18.26		28.89	18.35	73.01		44.66				72.13	24.31	16.67		49.29		0.89		155.95				339.34		4.13	1.25	32.92
83.21			11.85				22.26	56.59			159.86	36.88	86.29		179.15				116.39	69.13	15.46		41.43				202.49				26.64		6.34		163.35
			20.61				33.51				121.27	26.15	21.4		12.34				143.25	24.89			84.8				29.55				121.99				159.73
							271.84				25.1				35.71				171.6	55.77			262.26				42.64				232.86				123.21
							160.2												90.23				54.76								263.26				329.25
							132.88																72.07								385.82				75.42
							352.72																								166.02				230.44
							61.72
